# Supplementary material for: Distinct cell types along thick ascending limb express pathways for monovalent and divalent cation transport
Source: JCI Insight. 2025 Jun 5;10(13):e190992. doi: 10.1172/jci.insight.190992 (PMC12306624; doi:10.1172/jci.insight.190992)
Supplement: Supplemental data set 1 [file jciinsight-10-190992-s093.xls]

## Sheet: DEGs_TAL_α
gene	p_val	avg_log2FC	pct.1	pct.2	p_val_adj
Cacnb2	0	3.56207	0.587	0.079	0
Robo3	1.28802e-187	2.0886	0.306	0.088	4.14923e-183
Ryr2	5.06848e-149	1.7639	0.329	0.13	1.63276e-144
Slco3a1	0	1.67859	0.799	0.414	0
Zfpm2	1.19547e-282	1.63266	0.528	0.21	3.85109e-278
Ptger3	0	1.54927	0.908	0.463	0
Hes1	1.48017e-125	1.46965	0.37	0.183	4.76823e-121
Cldn10	1.81023e-157	1.29522	0.397	0.165	5.83149e-153
Rab6b	1.29873e-106	1.09545	0.417	0.237	4.18372e-102
Slc2a13	3.37168e-194	1.02564	0.655	0.388	1.08615e-189
Sh3pxd2a	2.81682e-72	0.98312	0.332	0.187	9.07411e-68
Kcnma1	2.46872e-112	0.979407	0.402	0.204	7.95274e-108
Pitpnc1	1.14976e-148	0.919441	0.625	0.401	3.70383e-144
Ldlrad3	2.98186e-64	0.863844	0.326	0.188	9.60577e-60
Fbxl7	5.01592e-124	0.854306	0.567	0.354	1.61583e-119
Arnt2	3.98436e-87	0.85085	0.372	0.199	1.28352e-82
Zfp521	2.2058e-66	0.831028	0.339	0.195	7.10577e-62
Tenm4	2.16113e-135	0.825905	0.611	0.39	6.96188e-131
Sox5	4.70916e-223	0.760274	0.849	0.576	1.51701e-218
Ntn4	2.83603e-93	0.759878	0.573	0.398	9.13599e-89
Msantd2	3.59453e-69	0.727579	0.438	0.282	1.15794e-64
Cgnl1	4.87106e-287	0.723991	0.974	0.883	1.56916e-282
Becn1	1.1244e-51	0.71621	0.393	0.266	3.62213e-47
Wnk4	5.37571e-121	0.707399	0.715	0.544	1.73173e-116
Slc16a12	4.79445e-53	0.706558	0.403	0.273	1.54448e-48
Ctdspl	5.22219e-49	0.704203	0.368	0.244	1.68228e-44
Pawr	5.38735e-35	0.663059	0.308	0.211	1.73548e-30
Cpped1	1.89927e-31	0.629744	0.31	0.217	6.11831e-27
Coq10b	5.67432e-32	0.621581	0.322	0.228	1.82793e-27
Ralyl	1.69263e-65	0.618592	0.508	0.35	5.45264e-61
Skap2	3.9408e-50	0.596878	0.43	0.298	1.26949e-45
Nampt	1.41282e-40	0.59556	0.418	0.303	4.55127e-36
Pkn1	2.60042e-31	0.593599	0.304	0.21	8.37698e-27
Flnb	4.21649e-39	0.576379	0.411	0.297	1.3583e-34
Nrbp2	3.47618e-78	0.574868	0.653	0.5	1.11982e-73
Trpm7	1.08003e-63	0.574167	0.576	0.435	3.4792e-59
Ehf	7.53213e-35	0.573622	0.323	0.216	2.4264e-30
Tob1	1.86192e-26	0.563617	0.32	0.234	5.998e-22
Wwox	5.34361e-132	0.557998	0.909	0.795	1.72139e-127
Thsd4	1.46413e-72	0.547391	0.522	0.369	4.71655e-68
Chd9	7.69352e-127	0.543774	0.855	0.706	2.47839e-122
Fa2h	3.45942e-34	0.542144	0.38	0.276	1.11442e-29
Slc6a17	5.2093e-29	0.541625	0.315	0.224	1.67812e-24
Limch1	4.63007e-82	0.534071	0.73	0.586	1.49153e-77
Ivns1abp	2.37019e-98	0.52623	0.835	0.712	7.63532e-94
Erc2	1.11524e-72	0.524434	0.643	0.48	3.59263e-68
Cacnb4	1.80083e-150	0.523449	0.913	0.656	5.80119e-146
Hoxa3	4.18755e-25	0.513119	0.309	0.223	1.34898e-20
Lpin2	4.46694e-22	0.506915	0.435	0.358	1.43898e-17
Klk1	3.24686e-27	0.505996	0.491	0.407	1.04594e-22
Fgf1	1.83304e-55	0.503851	0.595	0.458	5.90495e-51
Sim2	3.08032e-27	0.494039	0.343	0.253	9.92295e-23
Efna5	4.58836e-82	0.491915	0.819	0.687	1.47809e-77
Igf1r	1.99026e-122	0.484838	0.929	0.832	6.41143e-118
Esrrb	1.85299e-103	0.481618	0.821	0.64	5.96922e-99
Sntb2	7.60216e-21	0.470396	0.344	0.265	2.44896e-16
Dnm3	8.6594e-117	0.465797	0.937	0.787	2.78954e-112
Lrp6	6.03669e-45	0.462534	0.487	0.351	1.94466e-40
Slc22a4	2.30763e-25	0.461404	0.359	0.269	7.43379e-21
Ghr	5.35138e-42	0.460912	0.686	0.587	1.72389e-37
Fgfr2	2.42983e-31	0.456253	0.47	0.368	7.82744e-27
Rgs6	3.50187e-117	0.453914	0.919	0.743	1.12809e-112
Zfp618	1.03038e-37	0.440096	0.575	0.461	3.31928e-33
2210408F21Rik	8.67869e-36	0.43674	0.649	0.542	2.79575e-31
Pcsk6	3.00149e-45	0.433836	0.532	0.393	9.669e-41
Clec2d	2.67228e-17	0.430593	0.304	0.234	8.60849e-13
Bckdhb	5.02965e-94	0.421803	0.898	0.753	1.62025e-89
Peak1	1.83566e-21	0.419587	0.354	0.274	5.9134e-17
Stxbp4	4.37921e-94	0.415512	0.882	0.716	1.41072e-89
Kcnj1	9.32669e-50	0.412924	0.751	0.652	3.0045e-45
Cuedc1	1.59456e-23	0.411276	0.399	0.31	5.13672e-19
Ubr5	1.19321e-43	0.407899	0.654	0.537	3.84381e-39
Pdlim5	3.84831e-30	0.404939	0.386	0.28	1.2397e-25
Tom1l2	1.06419e-52	0.404223	0.746	0.632	3.42818e-48
Stk39	1.74557e-92	0.401261	0.912	0.831	5.62317e-88
Stat5b	2.58152e-21	0.400012	0.379	0.297	8.31611e-17
Ctif	2.09648e-17	0.397808	0.354	0.28	6.75359e-13
Filip1l	8.81062e-16	0.395664	0.322	0.255	2.83825e-11
Epb41l4a	1.13564e-18	0.392521	0.331	0.253	3.65834e-14
Pak6	1.08424e-19	0.389025	0.376	0.296	3.49277e-15
Nr1h4	5.86661e-20	0.387233	0.391	0.314	1.88987e-15
Cox11	2.42703e-18	0.386068	0.327	0.254	7.81844e-14
Pdgfd	3.71922e-45	0.38578	0.769	0.675	1.19811e-40
Slc25a13	7.92855e-22	0.382442	0.358	0.273	2.5541e-17
Capza1	6.80191e-17	0.378869	0.314	0.242	2.19117e-12
Arhgap39	2.46713e-12	0.375498	0.302	0.247	7.94761e-08
Tln2	8.5727e-59	0.375344	0.856	0.757	2.76161e-54
Umod	1.52124e-91	0.35898	0.982	0.823	4.90052e-87
Fry	2.08897e-32	0.357722	0.562	0.453	6.72941e-28
Syne1	3.64571e-34	0.356727	0.551	0.442	1.17443e-29
Kank1	6.14947e-35	0.353174	0.639	0.529	1.98099e-30
Lrrfip1	3.38175e-18	0.348675	0.443	0.365	1.0894e-13
Osbpl1a	1.80302e-15	0.344249	0.378	0.309	5.80824e-11
Pfkp	5.06683e-14	0.342182	0.324	0.261	1.63223e-09
Ninl	1.1666e-27	0.34176	0.571	0.471	3.75808e-23
Rbms1	1.6949e-25	0.3369	0.586	0.495	5.45994e-21
Ndst1	9.17051e-18	0.335027	0.417	0.341	2.95419e-13
Slc43a2	9.61705e-16	0.332859	0.456	0.383	3.09804e-11
Chst9	2.09989e-38	0.331905	0.728	0.605	6.76459e-34
Mical3	8.69996e-22	0.329123	0.555	0.472	2.8026e-17
Trak2	4.42407e-15	0.328575	0.41	0.341	1.42517e-10
Fads6	3.35779e-14	0.326409	0.352	0.288	1.08168e-09
Gclc	2.46407e-15	0.326106	0.474	0.407	7.93775e-11
Paqr5	8.81428e-73	0.323976	0.926	0.837	2.83943e-68
Gtf3c1	7.02275e-11	0.32361	0.31	0.255	2.26231e-06
Atp1b1	2.29734e-102	0.32296	0.988	0.952	7.40064e-98
Marchf3	7.53644e-16	0.320755	0.386	0.314	2.42779e-11
Dcun1d1	3.21856e-27	0.318927	0.655	0.559	1.03683e-22
Acsl1	1.56255e-17	0.313094	0.452	0.373	5.0336e-13
Cobl	6.65339e-26	0.312837	0.647	0.559	2.14332e-21
Ahdc1	6.00761e-18	0.312696	0.441	0.361	1.93529e-13
Igsf5	5.93497e-19	0.311045	0.554	0.473	1.91189e-14
Bicc1	1.1132e-60	0.309888	0.949	0.868	3.58607e-56
Trp53bp2	5.5424e-19	0.30831	0.444	0.365	1.78543e-14
Ppp1r9a	4.95694e-23	0.307092	0.451	0.352	1.59683e-18
Mta3	1.14216e-12	0.305947	0.331	0.266	3.67935e-08
Gab2	4.64826e-10	0.30261	0.345	0.294	1.49739e-05
Mark2	2.4055e-18	0.30171	0.49	0.409	7.74907e-14
Pik3r3	3.66647e-13	0.300753	0.37	0.303	1.18112e-08
Fam107b	3.19384e-15	0.299559	0.462	0.392	1.02886e-10
Magi3	7.82534e-28	0.298116	0.635	0.527	2.52085e-23
Tns3	4.83307e-14	0.298002	0.372	0.3	1.55692e-09
Zbtb16	3.03075e-26	0.297495	0.657	0.559	9.76325e-22
4833439L19Rik	5.08773e-16	0.296682	0.465	0.388	1.63896e-11
Ahnak	1.61341e-13	0.292746	0.403	0.337	5.19743e-09
Arhgap29	4.4791e-11	0.29213	0.375	0.318	1.4429e-06
Pdgfc	2.93344e-16	0.291982	0.416	0.341	9.44977e-12
Dync1i2	1.43153e-15	0.291092	0.471	0.395	4.61153e-11
Gigyf2	1.11579e-32	0.289584	0.797	0.721	3.59442e-28
Cpq	2.09292e-19	0.287766	0.359	0.273	6.74215e-15
Macf1	2.24111e-28	0.287523	0.794	0.735	7.2195e-24
Clmn	2.62659e-11	0.287415	0.412	0.352	8.46131e-07
Rbpms	1.66138e-35	0.287323	0.763	0.648	5.35198e-31
Hoxc6	1.38513e-24	0.286408	0.455	0.351	4.46205e-20
Tacc2	4.55937e-12	0.286055	0.362	0.299	1.46876e-07
Ezr	2.82995e-09	0.285983	0.306	0.254	9.11639e-05
Slc12a1	1.55159e-246	0.284962	1	1	4.9983e-242
Nr3c1	3.34328e-14	0.283664	0.419	0.349	1.077e-09
0610040J01Rik	2.82218e-27	0.282309	0.723	0.639	9.09137e-23
Kcnq1	3.40365e-13	0.277813	0.451	0.387	1.09645e-08
Epb41	8.36408e-53	0.276881	0.934	0.877	2.6944e-48
Shroom2	1.46657e-12	0.274878	0.369	0.305	4.72439e-08
Cdh1	6.46397e-16	0.27373	0.533	0.46	2.0823e-11
Peli2	2.78859e-11	0.268327	0.455	0.393	8.98315e-07
Strbp	4.35286e-28	0.268269	0.791	0.712	1.40223e-23
Pla1a	9.32881e-11	0.267567	0.377	0.32	3.00518e-06
Creb3l2	1.24411e-09	0.266739	0.356	0.303	4.00779e-05
Trim24	2.17075e-10	0.265656	0.431	0.372	6.99285e-06
Glis2	2.29766e-08	0.265489	0.307	0.263	0.000740168
Spire1	6.05022e-11	0.265312	0.362	0.301	1.94902e-06
Erbb4	9.51519e-215	0.264834	1	1	3.06522e-210
Lpgat1	3.73043e-12	0.263166	0.389	0.323	1.20172e-07
Numb	2.36958e-16	0.261437	0.551	0.476	7.63338e-12
Vapa	8.73572e-09	0.261179	0.31	0.261	0.000281412
Sgk2	9.16715e-09	0.25992	0.341	0.289	0.000295311
Wfdc15b	3.18181e-10	0.259265	0.365	0.309	1.02499e-05
Fchsd2	4.9068e-09	0.258161	0.359	0.307	0.000158067
Timp3	5.86911e-16	0.257341	0.659	0.599	1.89068e-11
Ppargc1b	3.89861e-10	0.257196	0.412	0.358	1.2559e-05
Arhgap5	4.02067e-23	0.257148	0.78	0.701	1.29522e-18
Shank2	1.46577e-43	0.256022	0.907	0.793	4.72183e-39
Slc5a3	1.84054e-36	0.254649	0.936	0.819	5.92911e-32
Myef2	1.97578e-09	0.254564	0.314	0.26	6.36477e-05
Specc1	4.15801e-23	0.25453	0.637	0.536	1.33946e-18
Map4k5	8.01667e-13	0.254024	0.426	0.356	2.58249e-08
Nfkb1	1.05073e-14	0.253891	0.47	0.395	3.38482e-10
Mprip	8.62716e-16	0.251664	0.611	0.532	2.77915e-11
Mfsd4a	4.00373e-19	0.251434	0.598	0.511	1.28976e-14
Epb41l1	3.21651e-14	0.249404	0.594	0.531	1.03617e-09
Wbp1l	1.22649e-19	0.24939	0.584	0.5	3.95102e-15
Fars2	2.96066e-14	0.247873	0.589	0.52	9.53748e-10
Shmt1	6.0519e-07	0.247632	0.305	0.263	0.0194956
App	6.61422e-24	0.246729	0.804	0.735	2.13071e-19
Man2a1	8.55627e-12	0.244898	0.524	0.468	2.75632e-07
Myo6	3.82443e-21	0.244897	0.77	0.693	1.232e-16
Apbb2	1.8748e-15	0.242711	0.776	0.708	6.03948e-11
Tfcp2l1	5.31742e-11	0.239498	0.671	0.633	1.71295e-06
Gal3st1	1.87136e-08	0.238968	0.362	0.312	0.000602841
Hnrnpr	1.21858e-08	0.238759	0.566	0.521	0.000392553
Gm48765	7.93348e-08	0.238486	0.311	0.263	0.00255569
Nedd4l	2.27156e-28	0.238205	0.889	0.826	7.31761e-24
Tlk2	2.60495e-09	0.235541	0.401	0.346	8.39157e-05
Grik5	1.31313e-06	0.234319	0.307	0.265	0.0423011
Pacsin2	6.80694e-08	0.234248	0.358	0.31	0.00219279
Aak1	5.49769e-17	0.234201	0.609	0.53	1.77103e-12
Rorc	2.95074e-08	0.232646	0.302	0.253	0.000950552
Cbx5	2.32057e-08	0.228471	0.315	0.265	0.000747549
Dlst	1.21399e-08	0.22677	0.378	0.328	0.000391073
Actn4	1.25425e-11	0.226374	0.484	0.419	4.04045e-07
Aldh1l1	4.83569e-09	0.226162	0.423	0.366	0.000155777
Retreg1	2.31143e-08	0.224742	0.395	0.345	0.000744604
Tdrd3	7.07264e-09	0.223914	0.417	0.364	0.000227838
Osbpl6	3.61116e-12	0.222568	0.709	0.656	1.1633e-07
Schip1	1.85628e-07	0.22163	0.348	0.302	0.00597981
Gm20732	2.44904e-10	0.220855	0.432	0.371	7.88934e-06
Ank2	1.86917e-11	0.220244	0.364	0.3	6.02135e-07
Tead1	2.26838e-11	0.219809	0.618	0.561	7.30736e-07
Kl	1.38179e-09	0.2156	0.321	0.266	4.45131e-05
Glis3	7.23862e-41	0.213844	0.974	0.912	2.33185e-36
Plekhg3	4.13819e-11	0.213459	0.516	0.457	1.33308e-06
Scin	1.46086e-13	0.212122	0.486	0.412	4.706e-09
Sat1	6.46738e-10	0.211813	0.475	0.413	2.0834e-05
Cobll1	6.7719e-30	0.211809	0.945	0.898	2.1815e-25
Lncppara	3.64932e-08	0.211184	0.416	0.364	0.00117559
Fnbp1l	2.58475e-07	0.210131	0.474	0.433	0.00832651
Supt3	4.06249e-12	0.209334	0.594	0.526	1.30869e-07
a	5.19281e-08	0.206703	0.503	0.454	0.00167281
Fam168a	1.80912e-08	0.205682	0.451	0.398	0.000582791
Slc16a7	1.50591e-20	0.204409	0.76	0.675	4.85115e-16
Ctnnal1	1.46394e-06	0.202365	0.339	0.296	0.0471594
Zfand3	1.16386e-10	0.201855	0.577	0.512	3.74926e-06
Epb41l5	9.05259e-21	0.200879	0.734	0.635	2.9162e-16
Khdc4	1.49064e-06	0.199285	0.356	0.313	0.0480195
Tspan9	2.62862e-08	0.198416	0.455	0.401	0.000846782
Rsrp1	1.79571e-09	0.198081	0.586	0.531	5.78472e-05
Lmo7	5.22829e-17	0.197876	0.888	0.846	1.68424e-12
Slc25a3	2.31116e-09	0.195998	0.471	0.409	7.44516e-05
Nrp1	7.10961e-11	0.195813	0.36	0.299	2.29029e-06
Sh3gl2	2.37883e-09	0.195735	0.458	0.396	7.66315e-05
Ppm1l	2.14773e-07	0.195233	0.393	0.342	0.00691869
Aff1	3.12067e-11	0.194572	0.685	0.629	1.00529e-06
Tenm2	5.62262e-92	0.194059	0.895	0.74	1.81127e-87
Hk1	8.61885e-12	0.193528	0.554	0.484	2.77648e-07
Ston2	1.92019e-15	0.19216	0.692	0.612	6.18569e-11
Gm16076	1.38748e-10	0.191699	0.567	0.501	4.46962e-06
Plxdc2	7.58007e-28	0.19112	0.883	0.777	2.44184e-23
Nhs	3.44038e-08	0.190675	0.415	0.364	0.00110828
Sipa1l3	2.5275e-07	0.190391	0.443	0.396	0.00814209
Elovl7	1.81562e-07	0.189549	0.478	0.426	0.00584882
Cdkl1	8.82266e-23	0.187492	0.831	0.742	2.84213e-18
Setd5	4.18518e-14	0.187173	0.66	0.6	1.34821e-09
Ano6	4.38157e-14	0.18677	0.771	0.711	1.41148e-09
Cmip	2.82692e-11	0.184465	0.578	0.519	9.10663e-07
Kcmf1	2.61523e-07	0.183987	0.475	0.425	0.00842471
Syt17	8.28704e-08	0.178427	0.383	0.333	0.00266959
Myo18a	6.23729e-13	0.178325	0.654	0.579	2.00928e-08
Dnm2	3.82944e-07	0.177286	0.409	0.361	0.0123362
Esrrg	1.57655e-50	0.17641	0.998	0.996	5.07868e-46
Sestd1	1.80869e-11	0.17471	0.689	0.626	5.82651e-07
Senp6	2.70999e-09	0.174476	0.627	0.574	8.72996e-05
Smg1	5.16423e-09	0.170746	0.602	0.546	0.000166361
Idh2	2.86204e-11	0.170473	0.635	0.563	9.21977e-07
Mgat5	4.46947e-08	0.169678	0.505	0.453	0.00143979
Ext1	2.22496e-12	0.166551	0.789	0.741	7.16749e-08
Nos1ap	2.03816e-09	0.164115	0.671	0.616	6.56573e-05
Atxn2	1.58733e-07	0.163895	0.595	0.547	0.00511342
Gon4l	4.376e-08	0.162321	0.442	0.385	0.00140969
Cyfip2	8.76115e-16	0.160799	0.794	0.701	2.82232e-11
Desi2	1.04192e-07	0.160505	0.469	0.412	0.00335645
Eva1a	3.6436e-08	0.159088	0.503	0.453	0.00117375
Wwc1	4.03106e-15	0.157608	0.809	0.742	1.29857e-10
Plekha6	2.76316e-12	0.152395	0.808	0.76	8.90126e-08
Agap1	3.12708e-07	0.151745	0.695	0.65	0.0100736
Ptprm	1.41305e-32	0.147671	0.727	0.611	4.55201e-28
Cblb	1.15276e-06	0.146221	0.465	0.415	0.0371352
Tanc1	2.11987e-09	0.143034	0.745	0.701	6.82894e-05
Tmcc1	4.3863e-07	0.142967	0.722	0.673	0.01413
Snrnp70	3.68205e-08	0.141668	0.607	0.547	0.00118614
Mrps6	7.03127e-11	0.140874	0.748	0.666	2.26505e-06
Ddx5	3.16409e-07	0.137653	0.689	0.647	0.0101928
Lnx1	7.33073e-10	0.135934	0.757	0.702	2.36152e-05
Vps13a	1.30949e-07	0.133497	0.684	0.63	0.0042184
Ankrd17	1.93569e-09	0.130656	0.779	0.731	6.23564e-05
Me3	5.52485e-12	0.129053	0.861	0.776	1.77977e-07
Ptprd	1.64132e-12	0.128507	0.927	0.89	5.28733e-08
Tmem72	4.44444e-13	0.127124	0.902	0.85	1.43173e-08
Pan3	6.43884e-07	0.126978	0.744	0.698	0.0207421
Mbnl2	1.16582e-08	0.126947	0.826	0.782	0.000375558
Syne2	9.1658e-14	0.123715	0.966	0.947	2.95267e-09
Dpyd	3.19173e-15	0.118022	0.381	0.301	1.02819e-10
Tcf7l2	3.04977e-08	0.117569	0.754	0.695	0.000982452
Galnt18	1.09905e-06	0.113669	0.74	0.695	0.0354047
Mast4	1.01562e-08	0.11292	0.844	0.809	0.00032717
Chka	5.09021e-08	0.107868	0.841	0.798	0.00163976
Plekha7	1.6924e-07	0.1071	0.802	0.76	0.00545191
Dst	7.78038e-12	-0.119994	0.969	0.932	2.50637e-07
Malat1	3.58181e-112	-0.135044	1	1	1.15385e-107
Kcnj16	1.37627e-07	-0.138797	0.827	0.831	0.00443352
Tnrc6b	1.96853e-08	-0.139442	0.75	0.766	0.000634143
Plcb1	7.60097e-08	-0.141093	0.971	0.969	0.00244858
Ssh2	1.28536e-08	-0.144637	0.832	0.852	0.000414065
Nr3c2	7.2009e-07	-0.149019	0.683	0.71	0.023197
Ppargc1a	8.91119e-08	-0.150375	0.883	0.835	0.00287065
Myo3b	4.03753e-07	-0.153924	0.605	0.633	0.0130065
Foxp1	5.35776e-09	-0.156776	0.775	0.799	0.000172595
Nudt4	5.32432e-07	-0.183733	0.779	0.754	0.0171518
Diaph2	1.99742e-07	-0.183973	0.896	0.889	0.0064345
Fmn1	1.38534e-10	-0.199501	0.623	0.656	4.46274e-06
Tfap2b	2.91518e-14	-0.21395	0.716	0.755	9.39097e-10
Cpeb4	1.28186e-06	-0.214015	0.416	0.446	0.0412937
Gls	1.10955e-06	-0.215582	0.651	0.665	0.035743
Wwc2	9.36408e-09	-0.220782	0.756	0.768	0.000301655
Tcf4	3.82802e-08	-0.227757	0.533	0.562	0.00123316
Mpc1	2.04057e-12	-0.230387	0.526	0.57	6.57349e-08
Ank3	1.46205e-112	-0.23145	0.999	0.978	4.70984e-108
Dach1	2.68156e-09	-0.234926	0.723	0.752	8.63839e-05
Bcl7a	4.78336e-07	-0.239675	0.428	0.46	0.0154091
Zmiz1	1.97915e-08	-0.240796	0.578	0.607	0.000637562
Ccdc141	2.05918e-14	-0.251973	0.569	0.615	6.63345e-10
Acadsb	4.12e-11	-0.263264	0.492	0.529	1.32722e-06
Sdc4	6.07948e-09	-0.276255	0.27	0.313	0.000195844
Pde7b	1.74441e-11	-0.276939	0.62	0.646	5.61945e-07
Rab3ip	1.90683e-14	-0.288823	0.557	0.596	6.14267e-10
4732465J04Rik	1.76285e-08	-0.288853	0.371	0.412	0.000567884
Trabd2b	3.80051e-11	-0.291459	0.429	0.481	1.2243e-06
Itsn2	3.33084e-14	-0.291697	0.439	0.492	1.073e-09
Fnbp1	1.71829e-08	-0.298567	0.302	0.341	0.000553529
Gnas	5.06413e-10	-0.299363	0.34	0.384	1.63136e-05
Cdh6	9.19088e-08	-0.310929	0.291	0.332	0.00296075
Zfp608	8.96248e-10	-0.313232	0.387	0.427	2.88717e-05
St3gal6	1.50299e-17	-0.32507	0.52	0.575	4.84172e-13
Hnf1b	2.95082e-14	-0.326997	0.467	0.516	9.50576e-10
Pde8a	8.16168e-20	-0.328586	0.446	0.512	2.6292e-15
Fmnl2	4.38688e-10	-0.3309	0.259	0.307	1.41319e-05
B3gnt2	2.76015e-08	-0.333963	0.347	0.382	0.000889154
Pkp4	1.85682e-58	-0.33557	0.931	0.928	5.98155e-54
Parp8	1.39559e-07	-0.341948	0.308	0.342	0.00449574
Mfsd4b1	2.24467e-11	-0.347885	0.343	0.388	7.23098e-07
Cdc42bpa	5.01375e-19	-0.36346	0.526	0.575	1.61513e-14
Naaladl2	4.35839e-13	-0.364236	0.352	0.404	1.40401e-08
Akap13	1.3529e-25	-0.364485	0.608	0.668	4.35824e-21
Insr	6.48251e-14	-0.37472	0.309	0.365	2.08827e-09
Myo10	1.58427e-18	-0.387008	0.624	0.644	5.10356e-14
Itga1	1.7312e-18	-0.38911	0.435	0.495	5.57688e-14
Qk	4.48004e-34	-0.392466	0.531	0.61	1.4432e-29
Arhgef38	1.17407e-13	-0.39304	0.322	0.375	3.78214e-09
Herpud1	8.85909e-17	-0.398303	0.313	0.371	2.85387e-12
Cys1	1.82932e-13	-0.398974	0.259	0.31	5.89297e-09
Per3	1.68232e-22	-0.404091	0.454	0.517	5.41941e-18
Prkn	8.16389e-92	-0.406791	0.893	0.932	2.62992e-87
Stox2	4.40907e-19	-0.407961	0.843	0.855	1.42034e-14
Smyd3	2.10124e-19	-0.434301	0.325	0.399	6.76894e-15
Camk2d	2.47627e-08	-0.43696	0.686	0.688	0.000797705
Lcorl	2.04161e-14	-0.439541	0.384	0.437	6.57686e-10
Phactr2	3.4793e-12	-0.441655	0.314	0.361	1.12082e-07
Atxn1	1.84309e-46	-0.46461	0.627	0.709	5.93734e-42
Arhgap24	2.73398e-16	-0.466298	0.724	0.72	8.80723e-12
Snx29	7.53939e-43	-0.471327	0.573	0.648	2.42874e-38
Osbpl3	2.24928e-23	-0.473722	0.317	0.392	7.24583e-19
Magi1	1.3273e-82	-0.477014	0.788	0.852	4.27576e-78
Pam	1.0729e-19	-0.485743	0.237	0.305	3.45623e-15
Syn3	3.21628e-17	-0.495393	0.295	0.354	1.03609e-12
Map2	4.79538e-21	-0.499801	0.242	0.314	1.54479e-16
Ptpn3	2.34575e-18	-0.500271	0.318	0.383	7.55661e-14
Atp2b1	1.22369e-26	-0.50803	0.339	0.415	3.94199e-22
Tbck	1.6338e-19	-0.512381	0.334	0.398	5.26312e-15
Nedd9	7.82777e-27	-0.515544	0.32	0.4	2.52164e-22
Hnf1aos1	8.24188e-17	-0.517624	0.288	0.346	2.65504e-12
Foxn3	3.06833e-27	-0.543629	0.391	0.466	9.88432e-23
St3gal4	6.73524e-33	-0.549807	0.371	0.465	2.16969e-28
Sostdc1	1.50777e-22	-0.568857	0.241	0.312	4.85711e-18
Wdr72	4.50662e-23	-0.575907	0.35	0.419	1.45176e-18
Prkd1	1.39655e-38	-0.590512	0.681	0.727	4.49884e-34
Vps13c	2.16441e-31	-0.59794	0.295	0.383	6.97242e-27
Maml3	5.6463e-37	-0.600336	0.492	0.575	1.8189e-32
Phyhipl	5.98267e-27	-0.625748	0.249	0.33	1.92726e-22
Sult1d1	4.08909e-33	-0.631247	0.249	0.342	1.31726e-28
Ncoa7	4.49018e-36	-0.649508	0.357	0.445	1.44647e-31
Itgb6	8.4697e-28	-0.655103	0.366	0.443	2.72843e-23
Fto	1.96744e-123	-0.753143	0.503	0.671	6.33792e-119
Ano4	8.21212e-33	-0.756386	0.279	0.365	2.64545e-28
9530026P05Rik	1.40493e-27	-0.757069	0.274	0.35	4.52585e-23
Camta1	5.37229e-20	-0.75813	0.28	0.343	1.73063e-15
Sh3rf1	4.21609e-76	-0.765501	0.564	0.664	1.35817e-71
Casr	2.76999e-111	-0.791442	0.553	0.706	8.92326e-107
Enox1	1.04043e-55	-0.822466	0.502	0.591	3.35165e-51
Grb14	1.91231e-39	-0.846263	0.207	0.304	6.16031e-35
Tbxas1	9.21201e-40	-0.863632	0.256	0.352	2.96756e-35
Akr1c19	1.16778e-100	-0.87172	0.339	0.506	3.7619e-96
Sfrp1	2.76938e-42	-0.891745	0.267	0.362	8.92127e-38
Kctd8	4.23136e-65	-0.917919	0.23	0.367	1.36309e-60
Gpc5	3.06337e-59	-0.943586	0.285	0.408	9.86835e-55
Sgms2	8.81233e-42	-0.990574	0.356	0.447	2.8388e-37
Acss1	6.6234e-55	-0.999325	0.245	0.36	2.13366e-50
Itgav	3.50138e-71	-1.09641	0.189	0.319	1.12794e-66
Oxr1	2.61089e-73	-1.10286	0.201	0.335	8.41071e-69
Ggt1	1.86378e-87	-1.11105	0.233	0.383	6.00397e-83
Cntn5	9.05306e-53	-1.14862	0.332	0.436	2.91635e-48
Car15	3.23066e-131	-1.28907	0.248	0.436	1.04072e-126
Tinag	1.50901e-215	-1.59284	0.228	0.476	4.86113e-211
Plcxd3	3.20397e-104	-1.59587	0.164	0.322	1.03213e-99
Pth1r	7.94748e-109	-1.62582	0.182	0.339	2.5602e-104
Pde10a	2.98376e-94	-1.64434	0.216	0.364	9.61187e-90
Wnk1	8.83924e-222	-1.77623	0.555	0.712	2.84747e-217
Rbfox1	2.44628e-264	-2.84822	0.136	0.392	7.88044e-260
Cadps2	0	-3.21992	0.066	0.395	0
Lrmda	0	-5.37736	0.028	0.581	0
Itpr2	0	-5.47134	0.024	0.494	0
Tmem207	0	-5.49051	0.021	0.602	0
Tmem52b	0	-7.63145	0.006	0.402	0

## Sheet: DEGs_TAL_β
gene	p_val	avg_log2FC	pct.1	pct.2	p_val_adj
Tmem52b	0	6.33314	0.855	0.03	0
Nrxn3	0	4.95275	0.537	0.112	0
Col5a2	0	3.68609	0.617	0.117	0
Pth1r	0	2.98412	0.691	0.153	0
Itpr2	0	2.88761	0.696	0.127	0
Cadps2	0	2.84154	0.62	0.12	0
Lrmda	0	2.60949	0.763	0.162	0
Wnk1	0	2.5511	0.93	0.556	0
Rtl4	0	2.386	0.628	0.177	0
Kcnj10	6.17379e-264	2.23864	0.348	0.074	1.98882e-259
Ggt1	0	2.21398	0.678	0.214	0
Cldn16	4.91125e-295	2.19352	0.437	0.115	1.58211e-290
Grb14	1.29329e-300	1.99688	0.545	0.183	4.1662e-296
Enox1	0	1.98218	0.942	0.452	0
Car15	0	1.92472	0.737	0.24	0
Fgf9	1.24164e-189	1.88857	0.421	0.152	3.99982e-185
Itpkb	3.98331e-208	1.8382	0.45	0.162	1.28318e-203
Slc25a30	2.86323e-241	1.82327	0.504	0.182	9.22361e-237
D630024D03Rik	1.88383e-160	1.71707	0.366	0.127	6.06859e-156
Tinag	1.84006e-291	1.69593	0.647	0.268	5.92757e-287
Susd4	2.16823e-149	1.66271	0.346	0.12	6.98474e-145
Efemp1	2.31449e-119	1.65435	0.321	0.123	7.4559e-115
Casr	0	1.62518	0.936	0.549	0
Cadm2	1.41941e-252	1.5268	0.635	0.265	4.57248e-248
Vdr	2.80627e-149	1.50649	0.416	0.168	9.04013e-145
Cnnm2	3.62602e-143	1.49059	0.431	0.185	1.16809e-138
Oxr1	5.43827e-137	1.49054	0.458	0.216	1.75188e-132
Sh3rf1	0	1.48146	0.871	0.549	0
Phyhipl	1.51698e-138	1.39059	0.491	0.238	4.8868e-134
Arhgap24	5.82833e-306	1.37589	0.913	0.679	1.87754e-301
Itgb6	2.50682e-141	1.37358	0.607	0.354	8.07546e-137
Pde10a	1.82839e-167	1.34894	0.519	0.228	5.88997e-163
Itgav	7.01559e-119	1.34448	0.432	0.205	2.26e-114
Celf2	3.24961e-94	1.32551	0.334	0.15	1.04683e-89
Sfrp1	1.45516e-180	1.32137	0.563	0.251	4.68765e-176
Cdh6	4.58706e-183	1.29377	0.568	0.25	1.47768e-178
Rbfox1	3.66548e-117	1.29108	0.436	0.207	1.1808e-112
Wfdc2	1.02405e-81	1.22906	0.326	0.153	3.29889e-77
Ncoa7	1.43522e-149	1.22032	0.617	0.346	4.62342e-145
Clcnkb	5.37381e-245	1.22022	0.776	0.405	1.73112e-240
Egf	0	1.22001	0.998	0.881	0
Cables1	3.14373e-89	1.20738	0.338	0.151	1.01272e-84
Nabp1	2.22473e-73	1.20558	0.381	0.205	7.16676e-69
Kctd8	3.83207e-111	1.19525	0.481	0.247	1.23446e-106
Nedd9	1.50096e-150	1.17778	0.585	0.304	4.83518e-146
Cntn5	9.21931e-187	1.16563	0.637	0.319	2.96991e-182
Akr1c19	7.09133e-152	1.1027	0.641	0.362	2.2844e-147
Ier3	2.96012e-141	1.09398	0.482	0.208	9.53574e-137
Txnip	2.70098e-94	1.09332	0.423	0.212	8.70093e-90
Myo10	4.38802e-200	1.07529	0.837	0.587	1.41356e-195
Klhl29	3.59106e-51	1.06836	0.325	0.186	1.15683e-46
Fxyd2	0	1.06384	0.987	0.89	0
Id2	1.61848e-75	1.04846	0.393	0.21	5.21377e-71
Sostdc1	4.24811e-70	1.04462	0.417	0.239	1.36849e-65
Acss1	5.38193e-126	1.03845	0.506	0.249	1.73374e-121
Lrrc66	2.40711e-73	1.03307	0.39	0.209	7.75428e-69
Cldn19	7.42874e-67	1.0288	0.369	0.204	2.39309e-62
9530026P05Rik	1.33687e-126	1.00652	0.527	0.259	4.30661e-122
Naaladl2	7.70979e-100	0.966148	0.564	0.332	2.48363e-95
Snx29	7.9423e-151	0.960451	0.789	0.565	2.55853e-146
Mfsd4b1	4.11288e-92	0.951141	0.545	0.322	1.32492e-87
Atp6v1a	1.42191e-70	0.943189	0.459	0.274	4.58056e-66
Prkd1	8.09453e-210	0.931092	0.911	0.654	2.60757e-205
Baiap2	1.74327e-60	0.914777	0.322	0.165	5.61577e-56
Fnbp1	4.6754e-73	0.905358	0.475	0.284	1.50613e-68
Tnfrsf21	5.84703e-66	0.89298	0.415	0.236	1.88356e-61
Pde7b	1.54879e-134	0.886188	0.818	0.589	4.98927e-130
Magi1	3.49421e-242	0.878789	0.953	0.786	1.12563e-237
Gpc4	4.30231e-40	0.877321	0.347	0.217	1.38595e-35
Gls	3.82462e-148	0.86623	0.846	0.615	1.23206e-143
Psd3	4.39357e-74	0.850788	0.525	0.318	1.41534e-69
Tmcc3	2.9547e-67	0.8382	0.456	0.265	9.51827e-63
Map2	6.0162e-55	0.836785	0.406	0.244	1.93806e-50
Abhd17c	9.69143e-50	0.828753	0.373	0.223	3.122e-45
Hnf1aos1	4.23848e-47	0.824711	0.436	0.286	1.36539e-42
Cdc42bpa	2.31737e-97	0.800951	0.728	0.507	7.46517e-93
Kl	5.2743e-44	0.79726	0.419	0.269	1.69906e-39
Cys1	4.52869e-47	0.792435	0.403	0.254	1.45887e-42
Lamb1	5.00085e-107	0.791435	0.738	0.508	1.61097e-102
Slc5a1	1.37194e-45	0.787221	0.357	0.214	4.41956e-41
Sema3c	3.0125e-36	0.784934	0.32	0.195	9.70446e-32
Atp6v0a4	2.13407e-61	0.778936	0.581	0.405	6.87468e-57
Kif12	2.52236e-39	0.753574	0.362	0.226	8.12554e-35
Hnf1b	5.57485e-75	0.753331	0.644	0.453	1.79588e-70
Scnn1a	7.5246e-45	0.747294	0.395	0.249	2.42397e-40
Ocln	2.09832e-35	0.736817	0.379	0.252	6.75953e-31
Osbpl3	6.7829e-51	0.730961	0.484	0.32	2.18504e-46
Itga1	6.18163e-66	0.729771	0.616	0.427	1.99135e-61
Mtss1	5.21962e-52	0.729357	0.463	0.295	1.68145e-47
Nckap5	1.9618e-151	0.716625	0.933	0.789	6.31974e-147
Iqsec1	2.08397e-66	0.690388	0.597	0.403	6.7133e-62
Fto	9.38418e-84	0.67801	0.737	0.541	3.02302e-79
Tbxas1	8.47329e-37	0.677655	0.409	0.273	2.72959e-32
Colgalt2	1.68025e-37	0.667089	0.499	0.361	5.41275e-33
Nudt4	2.48822e-109	0.666339	0.883	0.742	8.01554e-105
Trabd2b	3.51541e-56	0.665139	0.602	0.418	1.13245e-51
Klk1	3.24323e-81	0.662237	0.642	0.411	1.04477e-76
Arhgap6	6.26195e-136	0.64951	0.963	0.866	2.01722e-131
Ly6a	8.11644e-35	0.641975	0.447	0.316	2.61463e-30
Kcnj16	2.82656e-132	0.633834	0.94	0.804	9.10547e-128
Etnk1	3.90135e-117	0.63112	0.91	0.729	1.25678e-112
Maml3	6.98036e-75	0.622391	0.707	0.488	2.24865e-70
Klf9	6.2813e-24	0.619454	0.352	0.246	2.02346e-19
Aff1	3.72203e-70	0.609516	0.794	0.63	1.19901e-65
Trip4	6.71369e-30	0.608913	0.351	0.229	2.16275e-25
Eva1a	3.42422e-43	0.600953	0.608	0.452	1.10308e-38
Itsn2	2.43068e-46	0.600832	0.595	0.433	7.8302e-42
Sult1d1	2.63811e-34	0.596617	0.398	0.266	8.49841e-30
Rab3ip	7.32423e-56	0.596124	0.701	0.546	2.35943e-51
Nuak2	1.46205e-26	0.595105	0.391	0.275	4.70986e-22
Azin1	1.17788e-20	0.594814	0.305	0.213	3.79443e-16
Ipcef1	2.83297e-26	0.59294	0.327	0.22	9.12614e-22
Cystm1	1.72265e-33	0.588868	0.423	0.29	5.54934e-29
Stk32b	5.08187e-74	0.582171	0.834	0.693	1.63707e-69
Pkp4	1.75947e-126	0.566407	0.974	0.92	5.66797e-122
Vps13c	2.55821e-33	0.557707	0.445	0.309	8.24102e-29
Smad6	5.76811e-20	0.557041	0.316	0.223	1.85814e-15
Gm16685	1.89239e-53	0.552325	0.716	0.559	6.09615e-49
Gcgr	2.04142e-32	0.551715	0.445	0.306	6.57622e-28
Wls	5.30015e-57	0.548243	0.732	0.555	1.70739e-52
Atp2b1	7.31575e-30	0.547591	0.475	0.35	2.35669e-25
Hpcal1	2.83754e-32	0.543368	0.382	0.25	9.14084e-28
Ank3	0	0.537578	1	0.988	0
Sec14l1	6.56948e-41	0.532799	0.556	0.398	2.11629e-36
Gcnt2	2.96309e-36	0.532173	0.637	0.506	9.5453e-32
ccdc198	9.58803e-21	0.52287	0.365	0.266	3.08869e-16
Kalrn	1.17139e-19	0.519877	0.318	0.225	3.77352e-15
Tmem117	1.25855e-67	0.508609	0.675	0.437	4.05429e-63
Pam	1.95116e-21	0.508259	0.35	0.248	6.28548e-17
Ddr1	1.1157e-17	0.507239	0.329	0.241	3.59412e-13
Zfp608	6.37659e-26	0.50651	0.501	0.383	2.05415e-21
Usp2	6.69519e-45	0.506325	0.726	0.589	2.15679e-40
Pde4d	1.66963e-77	0.505733	0.938	0.826	5.37853e-73
Asap2	2.1048e-20	0.504677	0.358	0.256	6.78041e-16
Mpc1	1.81425e-38	0.498477	0.654	0.521	5.84441e-34
Ints6l	4.33847e-21	0.497696	0.338	0.237	1.39759e-16
Nfe2l2	2.57429e-20	0.490512	0.361	0.262	8.29281e-16
Tmprss2	7.06739e-31	0.48963	0.56	0.431	2.27669e-26
Nnt.1	3.74259e-29	0.486578	0.548	0.425	1.20564e-24
Plscr2	1.73113e-22	0.48186	0.356	0.247	5.57666e-18
Tmem207	2.00322e-128	0.481247	0.531	0.22	6.45317e-124
Spred2	6.52012e-23	0.479705	0.307	0.204	2.10039e-18
Prickle1	2.38961e-18	0.478882	0.304	0.213	7.69791e-14
Smad3	4.76334e-19	0.470083	0.382	0.284	1.53446e-14
St3gal6	1.27263e-32	0.466592	0.65	0.521	4.09965e-28
Kng2	8.762e-132	0.461996	0.993	0.95	2.82259e-127
Kcnk1	1.39138e-16	0.456155	0.36	0.271	4.4822e-12
Gpi1	2.7821e-20	0.453931	0.453	0.348	8.96227e-16
Luzp1	8.0533e-21	0.453804	0.473	0.366	2.59429e-16
Gas6	1.33981e-16	0.450834	0.352	0.261	4.31606e-12
Pde8a	8.36181e-30	0.450151	0.583	0.451	2.69367e-25
Per3	8.55841e-26	0.448471	0.576	0.461	2.757e-21
Znrf3	3.55893e-35	0.443993	0.747	0.631	1.14647e-30
Kap	4.32772e-14	0.439643	0.428	0.348	1.39413e-09
Copa	1.00843e-14	0.438032	0.332	0.247	3.24856e-10
Gtf2ird1	3.57248e-16	0.435358	0.364	0.271	1.15084e-11
Nectin3	6.85816e-20	0.434272	0.446	0.336	2.20929e-15
Wdr72	2.6844e-26	0.430629	0.484	0.357	8.64753e-22
Etl4	1.09577e-20	0.429326	0.365	0.261	3.5299e-16
Dtna	6.76679e-20	0.4289	0.429	0.322	2.17986e-15
Abcc1	1.0466e-16	0.427692	0.368	0.278	3.37151e-12
Add1	1.04475e-15	0.427365	0.404	0.314	3.36554e-11
Phldb2	2.46658e-88	0.411742	0.984	0.939	7.94585e-84
Flvcr1	1.10533e-46	0.411268	0.589	0.394	3.5607e-42
Myo3b	6.14207e-32	0.407743	0.713	0.596	1.97861e-27
Osbpl6	6.39872e-45	0.407439	0.804	0.659	2.06129e-40
Spata13	5.63116e-15	0.405727	0.395	0.305	1.81402e-10
Mal	1.10512e-18	0.398184	0.547	0.44	3.56004e-14
Ldhb	7.38265e-30	0.397365	0.677	0.545	2.37825e-25
Dlg5	1.94846e-13	0.394395	0.435	0.351	6.27678e-09
Rdx	1.45039e-10	0.387343	0.362	0.291	4.67227e-06
Dynlt2a2	6.18986e-12	0.386912	0.484	0.409	1.994e-07
Crim1	1.20676e-11	0.385323	0.43	0.355	3.88745e-07
Phactr2	9.13768e-18	0.381499	0.417	0.316	2.94361e-13
Mthfd1	9.17692e-17	0.378048	0.468	0.37	2.95625e-12
Rb1	2.54193e-23	0.377965	0.636	0.515	8.18859e-19
Vgll4	5.78253e-20	0.377372	0.566	0.452	1.86278e-15
Tnrc18	2.53933e-10	0.375592	0.322	0.254	8.18019e-06
Neat1	5.79289e-107	0.37495	0.997	0.993	1.86612e-102
Wwp1	2.01409e-16	0.374528	0.476	0.376	6.48818e-12
Rmnd1	2.09696e-12	0.370158	0.314	0.238	6.75515e-08
Akap13	3.25314e-29	0.369619	0.724	0.614	1.04797e-24
Tmem116	1.05244e-19	0.368021	0.607	0.514	3.39033e-15
Rbm47	3.72395e-54	0.367328	0.936	0.878	1.19963e-49
Fam107b	1.42943e-16	0.365753	0.511	0.413	4.60475e-12
Zfp704	2.26267e-14	0.365405	0.32	0.237	7.28896e-10
Tbck	3.73361e-14	0.364285	0.435	0.346	1.20275e-09
St3gal4	1.90561e-15	0.363406	0.487	0.396	6.13873e-11
Prkn	1.09361e-58	0.362927	0.955	0.901	3.52297e-54
Sertad2	6.68531e-09	0.357618	0.329	0.265	0.000215361
Adgra3	3.52776e-11	0.355052	0.346	0.27	1.13643e-06
Rap1gap2	4.01441e-31	0.354794	0.796	0.695	1.2932e-26
Herpud1	4.22087e-13	0.352439	0.405	0.323	1.35971e-08
Zmiz1	5.79977e-29	0.350161	0.701	0.566	1.86834e-24
Tgfbr1	1.50604e-09	0.346925	0.313	0.248	4.85154e-05
Arglu1	3.39028e-10	0.346705	0.389	0.316	1.09215e-05
Oxct1	2.98677e-26	0.345711	0.744	0.651	9.62159e-22
Sec62	1.91582e-16	0.345202	0.594	0.507	6.17164e-12
Yap1	1.44492e-09	0.344763	0.345	0.277	4.65468e-05
Maml2	1.6879e-48	0.344238	0.796	0.605	5.4374e-44
Mbnl1	1.93196e-14	0.338218	0.542	0.454	6.22362e-10
Upp2	2.02889e-15	0.336318	0.514	0.419	6.53588e-11
Peli1	3.76186e-08	0.335672	0.302	0.245	0.00121185
Slc1a5	2.42767e-09	0.332638	0.382	0.315	7.8205e-05
Acot9	7.73929e-09	0.330879	0.369	0.305	0.000249314
Akap8l	3.00832e-09	0.330703	0.347	0.278	9.691e-05
Myo19	6.79941e-11	0.327529	0.392	0.317	2.19036e-06
Cpeb4	2.30314e-13	0.325281	0.502	0.413	7.41935e-09
Abca13	5.00582e-40	0.321982	0.945	0.856	1.61257e-35
Stat3	1.48606e-13	0.319703	0.402	0.311	4.7872e-09
Adam22	3.8926e-13	0.314041	0.317	0.237	1.25396e-08
Fkbp5	1.45958e-16	0.312126	0.561	0.46	4.7019e-12
Nr3c2	2.22627e-27	0.312098	0.788	0.673	7.1717e-23
Trak1	3.09257e-07	0.309352	0.312	0.258	0.00996241
4930556J24Rik	4.34822e-07	0.307628	0.331	0.277	0.0140074
Shroom3	2.33867e-14	0.298211	0.832	0.793	7.5338e-10
Ccdc141	1.3629e-14	0.295639	0.656	0.574	4.39044e-10
Pcca	1.0297e-13	0.29211	0.561	0.477	3.31708e-09
Gm42941	2.09325e-12	0.29162	0.511	0.425	6.74319e-08
Chpt1	1.42755e-11	0.290941	0.465	0.382	4.59872e-07
Gca	5.76224e-07	0.284978	0.309	0.253	0.0185625
Rbbp8	9.60614e-12	0.284905	0.454	0.371	3.09452e-07
Zfp7	5.39053e-09	0.284332	0.365	0.299	0.000173651
Acadsb	6.49323e-14	0.284017	0.578	0.492	2.09173e-09
Nedd4	9.46934e-16	0.281588	0.725	0.653	3.05045e-11
Syt17	1.71711e-08	0.281344	0.417	0.348	0.000553149
Ski	1.22457e-08	0.281338	0.369	0.299	0.000394484
Ptk2	2.22315e-17	0.280463	0.661	0.554	7.16167e-13
Sgms2	1.2636e-28	0.278394	0.505	0.372	4.07057e-24
Tfcp2l1	4.9706e-29	0.277861	0.768	0.629	1.60123e-24
Kif21a	4.13381e-10	0.27529	0.348	0.274	1.33167e-05
Insr	3.00984e-08	0.274438	0.391	0.321	0.00096959
Crppa	9.06128e-07	0.273865	0.322	0.266	0.02919
Sorbs1	2.18495e-10	0.271675	0.483	0.406	7.0386e-06
Pkm	1.42508e-07	0.268785	0.312	0.253	0.00459076
Kctd1	1.10044e-17	0.267912	0.771	0.672	3.54494e-13
Ivd	6.74184e-08	0.266118	0.306	0.244	0.00217182
Gp2	2.18167e-08	0.265483	0.347	0.284	0.000702803
Ankrd28	6.5915e-09	0.264678	0.484	0.411	0.000212339
Tjp1	1.65283e-07	0.263575	0.311	0.252	0.00532444
Gnas	5.99694e-12	0.262758	0.431	0.343	1.93185e-07
Sdc4	4.58725e-07	0.260211	0.336	0.279	0.0147774
Foxn3	1.95542e-12	0.257306	0.499	0.408	6.29919e-08
Umod	3.37685e-34	0.256837	0.971	0.899	1.08782e-29
Malat1	3.32949e-252	0.250741	1	1	1.07256e-247
Atp1a1	3.74777e-25	0.249578	0.963	0.919	1.20731e-20
Cpeb3	1.10359e-13	0.249262	0.822	0.763	3.55511e-09
Plcb1	8.27674e-50	0.24823	0.992	0.965	2.66627e-45
Arhgef28	1.41429e-22	0.2468	0.889	0.827	4.55599e-18
Foxp1	8.57163e-18	0.244552	0.853	0.77	2.76127e-13
Bcl7a	1.13105e-08	0.242609	0.501	0.429	0.000364358
Luc7l3	5.37844e-08	0.238448	0.52	0.452	0.00173261
Kcnq1ot1	1.19213e-08	0.236098	0.583	0.515	0.000384032
Dst	3.17764e-36	0.23551	0.977	0.948	1.02364e-31
Ctbp2	4.33337e-08	0.233994	0.524	0.456	0.00139595
Acat1	8.51618e-07	0.232186	0.316	0.26	0.027434
Erbin	1.79082e-08	0.231095	0.565	0.498	0.000576893
Dcaf8	1.55872e-07	0.231056	0.408	0.341	0.00502126
Enpp1	4.91797e-07	0.227213	0.304	0.247	0.0158427
Tet2	4.06738e-07	0.225936	0.476	0.418	0.0131027
Nr2f2	1.24967e-06	0.223595	0.378	0.317	0.0402569
Baiap2l2	6.5606e-11	0.223334	0.694	0.621	2.11343e-06
Nemf	3.15127e-07	0.222789	0.403	0.34	0.0101515
Sgms1	2.69175e-10	0.222484	0.613	0.524	8.6712e-06
Cachd1	3.50078e-09	0.222227	0.603	0.529	0.000112774
Rbfox2	3.5534e-08	0.220531	0.53	0.461	0.00114469
Cytip	2.32781e-07	0.219063	0.499	0.436	0.0074988
Phlpp1	7.89463e-08	0.213507	0.459	0.39	0.00254318
Hivep2	2.18525e-07	0.212171	0.463	0.396	0.00703955
Syn3	5.6705e-07	0.209592	0.369	0.31	0.0182669
Cpt1a	8.84479e-07	0.202542	0.481	0.418	0.0284926
Atxn1	1.76516e-13	0.200366	0.728	0.649	5.6863e-09
Ncoa2	1.32254e-06	0.195952	0.557	0.496	0.0426044
Wsb1	7.52785e-09	0.195398	0.321	0.251	0.000242502
Smyd3	1.91035e-08	0.186195	0.422	0.343	0.0006154
Ttc14	1.39851e-06	0.186155	0.537	0.474	0.0450517
Plekhg3	4.55308e-07	0.180359	0.549	0.477	0.0146673
Kansl1l	6.57158e-07	0.179059	0.587	0.521	0.0211697
Ddx17	5.17299e-07	0.176144	0.589	0.523	0.0166643
Immp2l	6.00206e-09	0.17155	0.557	0.474	0.000193351
Slit2	4.89752e-22	0.17005	0.976	0.921	1.57769e-17
Luc7l2	2.37684e-14	0.168588	0.94	0.893	7.65677e-10
Aopep	4.50986e-08	0.168384	0.774	0.723	0.00145281
Lpp	5.53465e-08	0.166413	0.786	0.74	0.00178293
Klf12	2.74216e-07	0.163031	0.651	0.579	0.0088336
Epb41l5	1.0951e-08	0.162003	0.745	0.678	0.000352777
Slc9a3	3.89627e-12	0.15686	0.755	0.657	1.25515e-07
Pkhd1	5.71461e-23	0.152404	1	0.993	1.84091e-18
Mitf	3.52524e-07	0.150846	0.788	0.721	0.0113562
Gphn	3.68138e-09	0.150306	0.916	0.884	0.000118592
Shank2	1.2006e-07	0.139776	0.894	0.848	0.00386761
Fhit	7.85709e-10	0.123408	0.948	0.911	2.53108e-05
Stox2	2.25222e-10	0.110461	0.887	0.839	7.2553e-06
Itpr1	3.7404e-09	-0.160248	0.854	0.871	0.000120493
Chchd3	1.23596e-06	-0.160337	0.79	0.796	0.0398151
Glis3	2.44281e-12	-0.168379	0.962	0.943	7.86926e-08
Erbb4	9.5637e-59	-0.179855	1	1	3.08085e-54
Vps13b	7.99758e-07	-0.184236	0.625	0.66	0.0257634
Nfat5	1.54999e-08	-0.184598	0.728	0.755	0.000499313
Tns1	2.7357e-11	-0.188719	0.913	0.915	8.8128e-07
Map3k5	1.59987e-07	-0.190566	0.66	0.689	0.00515381
Pard3	1.29486e-09	-0.193603	0.762	0.797	4.17127e-05
Zcchc7	1.19453e-06	-0.194752	0.637	0.666	0.0384805
Pafah1b1	1.15136e-06	-0.198242	0.554	0.591	0.0370899
Tcf12	9.97218e-07	-0.199002	0.645	0.665	0.0321244
Ppp2r3a	1.84453e-12	-0.202135	0.899	0.912	5.94197e-08
Vps13a	9.68342e-08	-0.203335	0.633	0.666	0.00311942
Usp34	9.09086e-08	-0.209865	0.684	0.704	0.00292853
Mbnl2	1.57704e-11	-0.214379	0.782	0.812	5.08026e-07
Myo1d	6.61901e-09	-0.219304	0.723	0.751	0.000213225
Arfgef1	8.01975e-07	-0.22102	0.673	0.684	0.0258348
Ptprd	5.29335e-18	-0.222168	0.89	0.915	1.7052e-13
Trp53bp2	8.36284e-07	-0.230138	0.371	0.418	0.0269401
Epb41	4.60236e-18	-0.232607	0.897	0.911	1.4826e-13
Mfsd4a	3.52692e-07	-0.235021	0.526	0.567	0.0113616
Tmcc1	1.92854e-08	-0.235367	0.675	0.706	0.000621261
Strn3	1.4674e-08	-0.236103	0.602	0.64	0.000472708
Atp1b1	2.40883e-30	-0.242526	0.979	0.97	7.7598e-26
Strbp	9.24028e-12	-0.249493	0.73	0.762	2.97666e-07
Lnpep	1.44351e-06	-0.252636	0.384	0.427	0.0465011
Myo18a	5.96743e-09	-0.257912	0.592	0.627	0.000192235
Rbms1	1.43268e-07	-0.258809	0.51	0.554	0.00461523
Rtn3	4.19839e-08	-0.260446	0.505	0.545	0.00135247
Mycbp2	9.66007e-10	-0.263193	0.575	0.62	3.11189e-05
Dock7	1.74873e-08	-0.26582	0.437	0.488	0.000563337
Diaph2	4.51237e-18	-0.266768	0.866	0.899	1.45362e-13
Son	2.09946e-26	-0.267324	0.863	0.9	6.7632e-22
Ext1	3.85024e-13	-0.267326	0.754	0.771	1.24031e-08
Pan3	1.70877e-15	-0.27109	0.678	0.734	5.50462e-11
Ube2k	1.26082e-09	-0.272198	0.489	0.541	4.06161e-05
Exoc6b	1.74846e-08	-0.274218	0.616	0.636	0.00056325
Agap1	9.03084e-10	-0.275654	0.647	0.681	2.90919e-05
Nbeal1	1.50148e-07	-0.278199	0.4	0.449	0.00483686
Igfbp7	7.21614e-09	-0.281968	0.423	0.481	0.000232461
Hoxb6	3.35911e-08	-0.284096	0.459	0.508	0.0010821
Ninl	3.73316e-09	-0.288632	0.489	0.535	0.00012026
Hipk2	1.01765e-11	-0.288865	0.576	0.636	3.27825e-07
Lpgat1	2.32164e-07	-0.289043	0.319	0.369	0.00747892
Tdrd3	9.42576e-07	-0.290231	0.359	0.402	0.0303641
Wbp1l	1.75761e-11	-0.290969	0.501	0.557	5.66196e-07
Ablim1	1.15324e-12	-0.291951	0.56	0.617	3.71504e-08
Met	7.55134e-08	-0.294104	0.46	0.502	0.00243259
Man2a1	5.74679e-07	-0.294475	0.471	0.505	0.0185127
Ankrd17	1.89952e-17	-0.298435	0.729	0.765	6.1191e-13
Zbtb16	8.266e-13	-0.304146	0.565	0.624	2.66281e-08
Usp24	2.69069e-09	-0.306095	0.525	0.564	8.66779e-05
Gnaq	6.19888e-10	-0.306512	0.481	0.532	1.99691e-05
Pard3b	7.55797e-20	-0.307641	0.752	0.799	2.43472e-15
Ano6	7.98456e-19	-0.310334	0.7	0.755	2.57215e-14
Caprin1	1.16931e-06	-0.313222	0.308	0.35	0.0376681
Lncppara	4.04784e-08	-0.318736	0.352	0.402	0.00130397
Cobll1	8.82938e-34	-0.322118	0.898	0.93	2.8443e-29
Ehbp1	2.21614e-10	-0.322329	0.446	0.502	7.13908e-06
Galnt18	2.87764e-16	-0.324966	0.685	0.728	9.27003e-12
Smg1	1.30269e-13	-0.325654	0.529	0.588	4.19648e-09
Bicd1	4.26686e-08	-0.328237	0.366	0.413	0.00137453
Scaf8	4.67098e-11	-0.331179	0.433	0.492	1.50471e-06
Tead1	3.65955e-14	-0.331775	0.544	0.604	1.17889e-09
Desi2	1.17152e-09	-0.331877	0.398	0.454	3.77395e-05
Snx24	1.78329e-07	-0.335788	0.315	0.365	0.0057447
Nfia	4.77776e-08	-0.336926	0.479	0.514	0.00153911
Gm47283	2.91802e-14	-0.338569	0.563	0.616	9.40011e-10
Ncoa3	1.33896e-08	-0.340953	0.328	0.377	0.000431333
Sytl2	1.13883e-07	-0.341072	0.352	0.402	0.00366863
Osbpl9	2.21495e-12	-0.34261	0.514	0.574	7.13525e-08
Col4a3	5.34368e-28	-0.345921	0.83	0.883	1.72141e-23
Syne1	6.97997e-08	-0.349258	0.48	0.508	0.00224853
Rabgap1l	2.59595e-24	-0.352635	0.745	0.787	8.36258e-20
Macf1	4.68298e-24	-0.353494	0.736	0.775	1.50857e-19
4833439L19Rik	1.27858e-12	-0.359118	0.374	0.444	4.11882e-08
Eri3	6.14775e-08	-0.361235	0.301	0.35	0.00198044
Adk	1.36909e-08	-0.365151	0.385	0.429	0.000441038
Gbe1	2.81457e-07	-0.365463	0.299	0.346	0.00906687
Krit1	1.58379e-08	-0.366955	0.31	0.363	0.000510203
Phf20	5.41201e-09	-0.368121	0.292	0.348	0.000174342
2610037D02Rik	7.62347e-07	-0.368336	0.304	0.347	0.0245582
Cacna1d	7.71847e-08	-0.368687	0.513	0.539	0.00248643
Sipa1l3	3.84154e-11	-0.373515	0.374	0.433	1.23751e-06
Cgnl1	5.39144e-42	-0.378398	0.924	0.936	1.7368e-37
Nrbp2	2.37159e-17	-0.378832	0.533	0.597	7.63983e-13
Plxdc2	2.28178e-29	-0.379618	0.812	0.841	7.35054e-25
Peli2	8.93147e-08	-0.385128	0.394	0.435	0.00287718
Mta3	1.74612e-07	-0.386337	0.263	0.311	0.00562496
Nfib	9.05608e-17	-0.386737	0.543	0.607	2.91733e-12
Col4a4	7.03226e-41	-0.387227	0.81	0.879	2.26537e-36
Fars2	1.67842e-15	-0.387776	0.503	0.571	5.40686e-11
Slc22a4	1.35776e-07	-0.391003	0.281	0.328	0.00437388
Abl1	5.94021e-09	-0.39138	0.252	0.308	0.000191358
Marchf3	7.88372e-08	-0.391384	0.311	0.364	0.00253966
Dtnb	2.33566e-12	-0.392048	0.466	0.517	7.52411e-08
Gigyf2	2.25091e-28	-0.395745	0.721	0.773	7.25108e-24
Cox11	6.00504e-09	-0.397083	0.251	0.305	0.000193446
Tbc1d4	1.12984e-07	-0.39879	0.279	0.327	0.00363967
Aak1	8.56627e-18	-0.400479	0.517	0.587	2.75954e-13
Gm32569	2.33585e-08	-0.400503	0.321	0.372	0.000752472
Enox2	6.57491e-07	-0.400933	0.28	0.325	0.0211804
Pcsk7	2.17295e-10	-0.401299	0.367	0.422	6.99995e-06
Lncpint	6.51966e-26	-0.40419	0.708	0.767	2.10024e-21
Nfkb1	7.6712e-14	-0.404431	0.38	0.45	2.4712e-09
Irs1	8.89958e-09	-0.408044	0.342	0.397	0.000286691
Myo6	2.23061e-26	-0.41246	0.685	0.748	7.18567e-22
Rbpms	2.79771e-26	-0.41777	0.653	0.726	9.01253e-22
Ahdc1	8.30044e-13	-0.418065	0.35	0.418	2.6739e-08
Trmt1l	8.85765e-08	-0.418111	0.256	0.305	0.0028534
Fgfr2	1.14608e-13	-0.420309	0.368	0.438	3.69198e-09
Nr1h4	6.40708e-09	-0.421007	0.317	0.366	0.000206398
Zfp950	3.15825e-12	-0.422765	0.384	0.442	1.0174e-07
Senp6	9.96972e-20	-0.424814	0.561	0.613	3.21164e-15
Stim2	5.96432e-07	-0.425281	0.27	0.314	0.0192135
Fry	3.6096e-16	-0.425585	0.458	0.526	1.1628e-11
Tcf25	9.18891e-16	-0.427015	0.483	0.54	2.96011e-11
Tln2	3.63292e-41	-0.427833	0.758	0.824	1.17031e-36
Kcnj1	1.19825e-25	-0.429809	0.66	0.718	3.86004e-21
Myef2	2.08303e-09	-0.433182	0.243	0.301	6.71027e-05
Dcun1d1	4.26374e-22	-0.434135	0.555	0.625	1.37352e-17
Cuedc1	7.93617e-11	-0.437714	0.31	0.371	2.55656e-06
Cyfip2	1.13566e-34	-0.437767	0.691	0.767	3.65842e-30
Enah	2.29647e-17	-0.439515	0.509	0.579	7.39785e-13
Elf1	7.79044e-11	-0.448864	0.383	0.436	2.50961e-06
Slc12a1	0	-0.449205	1	1	0
Igf1r	2.87292e-52	-0.450997	0.845	0.895	9.25482e-48
Stk38	7.27794e-11	-0.451509	0.31	0.366	2.34451e-06
Numb	4.63866e-19	-0.45633	0.454	0.532	1.4943e-14
Zmynd8	8.16365e-22	-0.459365	0.51	0.591	2.62984e-17
Esrrb	1.76208e-41	-0.461917	0.655	0.76	5.67636e-37
Wnk4	7.18076e-30	-0.462487	0.571	0.655	2.31321e-25
Trak2	4.20641e-13	-0.467318	0.324	0.392	1.35505e-08
Mark2	3.52925e-18	-0.46777	0.391	0.468	1.13691e-13
Mir99ahg	2.48608e-27	-0.470958	0.622	0.693	8.00865e-23
Limch1	2.72106e-34	-0.471743	0.586	0.684	8.76563e-30
Gab2	5.37982e-10	-0.471807	0.275	0.334	1.73306e-05
Ahnak	4.06701e-13	-0.472302	0.315	0.387	1.31015e-08
Spire1	1.16434e-09	-0.473897	0.29	0.345	3.7508e-05
Gm12353	9.46301e-12	-0.477262	0.281	0.347	3.04841e-07
Zbtb20	1.26786e-145	-0.477939	0.991	0.996	4.08428e-141
Nr3c1	1.43496e-15	-0.48389	0.327	0.402	4.62259e-11
Ppm1l	2.05191e-12	-0.486906	0.315	0.383	6.61003e-08
Ctif	1.7031e-12	-0.49318	0.266	0.334	5.48636e-08
Mgat5	6.52543e-22	-0.493356	0.405	0.499	2.1021e-17
Dapk1	7.18233e-35	-0.499582	0.653	0.731	2.31372e-30
Fhip1a	3.5107e-15	-0.51421	0.256	0.335	1.13094e-10
Lrba	5.49156e-90	-0.51442	0.91	0.945	1.76905e-85
Ints6	8.9188e-12	-0.524846	0.24	0.305	2.8731e-07
Wfdc15b	2.01065e-13	-0.528782	0.285	0.353	6.47712e-09
Stat5b	2.42595e-16	-0.529709	0.278	0.357	7.81495e-12
Bicc1	1.1714e-79	-0.53003	0.885	0.92	3.77356e-75
Timp3	1.58018e-19	-0.535131	0.594	0.641	5.09038e-15
Nrip1	4.03272e-20	-0.537842	0.344	0.434	1.2991e-15
Arhgap5	9.3699e-48	-0.540032	0.661	0.764	3.01842e-43
Cbx5	1.48947e-13	-0.543055	0.233	0.306	4.79817e-09
Gal3st1	1.76376e-12	-0.547351	0.288	0.351	5.68178e-08
Specc1	5.38116e-35	-0.551862	0.506	0.612	1.73349e-30
Sema5a	1.19615e-40	-0.563055	0.601	0.707	3.85327e-36
Pfkp	1.49544e-14	-0.564625	0.236	0.309	4.81741e-10
Fgf1	4.03662e-31	-0.571284	0.444	0.555	1.30036e-26
Osbpl1a	7.6107e-17	-0.579948	0.284	0.362	2.45171e-12
Adck1	1.59089e-12	-0.580925	0.253	0.32	5.12491e-08
Tanc2	1.04965e-27	-0.591166	0.416	0.517	3.38133e-23
Wwox	7.17016e-79	-0.612058	0.769	0.879	2.3098e-74
Plekha6	7.81089e-67	-0.617184	0.711	0.804	2.5162e-62
Nampt	2.02213e-18	-0.626232	0.297	0.383	6.5141e-14
Mprip	2.2444e-41	-0.62634	0.474	0.599	7.23012e-37
Map4k5	1.0606e-25	-0.641503	0.309	0.415	3.41661e-21
Eml4	1.43058e-31	-0.645124	0.359	0.477	4.60849e-27
Stxbp4	3.09105e-85	-0.645979	0.72	0.829	9.95752e-81
Cab39l	1.1002e-16	-0.655697	0.302	0.377	3.54417e-12
Shb	4.30157e-19	-0.656189	0.263	0.349	1.38571e-14
Lmo7	2.34657e-86	-0.656878	0.814	0.882	7.55926e-82
Dock1	3.28862e-72	-0.663262	0.659	0.775	1.0594e-67
Slc16a7	6.77869e-64	-0.66331	0.617	0.746	2.18369e-59
Trps1	4.35981e-55	-0.669417	0.542	0.679	1.40447e-50
Schip1	4.39727e-21	-0.671932	0.252	0.345	1.41654e-16
Abcc4	8.0807e-17	-0.672281	0.256	0.333	2.60312e-12
Ivns1abp	2.46899e-86	-0.686585	0.679	0.804	7.95361e-82
Stk39	1.18265e-125	-0.689448	0.791	0.895	3.80978e-121
Ubr5	7.60425e-55	-0.691775	0.49	0.628	2.44963e-50
Fa2h	1.10902e-22	-0.698908	0.253	0.352	3.57261e-18
Tacc2	5.62761e-22	-0.698986	0.257	0.351	1.81288e-17
Gm17276	1.25211e-17	-0.705265	0.227	0.308	4.03355e-13
Sorl1	1.94595e-48	-0.715102	0.465	0.593	6.2687e-44
Ptprk	1.93946e-71	-0.721392	0.645	0.761	6.24776e-67
Dnm3	4.76731e-123	-0.728958	0.796	0.888	1.53574e-118
Tfdp2	1.41278e-13	-0.730698	0.244	0.309	4.55112e-09
Skap2	4.90452e-32	-0.73379	0.272	0.394	1.57994e-27
Fchsd2	5.93094e-24	-0.740531	0.256	0.354	1.91059e-19
Gm13075	3.98462e-22	-0.749594	0.213	0.306	1.28361e-17
Zfp618	4.63144e-48	-0.752649	0.411	0.55	1.49197e-43
Pbx3	8.20035e-26	-0.755836	0.322	0.423	2.64166e-21
Sntb2	2.07233e-21	-0.756798	0.234	0.326	6.67582e-17
Pax8	1.43601e-27	-0.763659	0.321	0.421	4.62596e-23
Peak1	1.87011e-26	-0.769227	0.235	0.338	6.02437e-22
Plcl1	6.86982e-43	-0.770851	0.483	0.6	2.21304e-38
Dpyd	4.52955e-18	-0.774135	0.284	0.36	1.45915e-13
Hoxc6	4.99289e-39	-0.782422	0.299	0.434	1.60841e-34
Pdgfc	4.63314e-32	-0.785219	0.286	0.405	1.49252e-27
Pik3r3	4.30052e-29	-0.787028	0.247	0.361	1.38537e-24
Esrrg	0	-0.788085	0.991	0.999	0
Becn1	2.41583e-27	-0.795195	0.25	0.356	7.78237e-23
Spaca6	2.70192e-24	-0.801398	0.205	0.306	8.70397e-20
Cdkl1	1.16299e-116	-0.833153	0.692	0.814	3.74646e-112
Acsl1	5.20984e-40	-0.851327	0.31	0.442	1.6783e-35
Lpin2	4.43017e-26	-0.851496	0.325	0.418	1.42713e-21
Tenm4	9.5778e-61	-0.852812	0.377	0.544	3.08539e-56
Slc5a3	1.78441e-127	-0.852905	0.859	0.89	5.74831e-123
Scin	1.33244e-47	-0.855711	0.333	0.481	4.29233e-43
Slc16a12	1.27518e-35	-0.880532	0.243	0.369	4.10785e-31
Erc2	7.20248e-65	-0.892218	0.443	0.6	2.32021e-60
Trpm7	2.19085e-65	-0.907043	0.381	0.544	7.0576e-61
Sim2	3.3462e-33	-0.919221	0.205	0.325	1.07795e-28
Ralyl	1.55995e-57	-0.924862	0.295	0.47	5.02522e-53
Ptprm	8.1573e-95	-0.935668	0.532	0.708	2.62779e-90
Mrps6	3.72285e-83	-0.936018	0.616	0.733	1.19928e-78
Paqr5	1.89929e-220	-0.957869	0.771	0.912	6.11838e-216
Epb41l4a	5.12188e-36	-0.974872	0.192	0.32	1.64996e-31
Hnrnpr	7.28551e-72	-1.00405	0.413	0.576	2.34696e-67
Apbb2	2.444e-107	-1.00919	0.639	0.77	7.87311e-103
Gm16310	8.76209e-65	-1.01689	0.386	0.547	2.82262e-60
Adgrl2	1.50204e-34	-1.05478	0.181	0.301	4.83867e-30
Bckdhb	1.18965e-192	-1.05838	0.731	0.857	3.83232e-188
Ldlrad4	6.72964e-49	-1.07482	0.244	0.393	2.16789e-44
Magi3	8.33601e-99	-1.12607	0.419	0.626	2.68536e-94
Pantr1	2.99853e-43	-1.13713	0.183	0.322	9.65946e-39
Ppp1r9a	2.99689e-69	-1.14383	0.25	0.443	9.65418e-65
Efna5	9.49079e-177	-1.14618	0.571	0.804	3.05736e-172
Ehf	9.81775e-49	-1.14619	0.151	0.304	3.16269e-44
Slc38a2	7.41731e-55	-1.14967	0.227	0.386	2.38941e-50
Ndst1	2.46057e-57	-1.15066	0.254	0.412	7.92648e-53
Tns3	5.98844e-59	-1.18328	0.202	0.371	1.92912e-54
Ank2	1.95119e-54	-1.20114	0.202	0.366	6.28555e-50
Fbxl7	3.4238e-93	-1.24217	0.292	0.514	1.10294e-88
Chd9	2.96092e-218	-1.24853	0.612	0.829	9.53832e-214
Pax2	4.97339e-155	-1.25567	0.6	0.771	1.60213e-150
Slco3a1	5.01862e-135	-1.26548	0.461	0.667	1.6167e-130
Ubash3b	8.95051e-48	-1.34005	0.17	0.315	2.88332e-43
Lrp6	1.0171e-112	-1.45843	0.225	0.472	3.27648e-108
Msantd2	5.5272e-96	-1.47579	0.185	0.41	1.78053e-91
Pitpnc1	1.95025e-149	-1.57343	0.302	0.577	6.28253e-145
Slc2a13	1.69109e-154	-1.59349	0.303	0.59	5.44769e-150
Sox5	1.38938e-294	-1.59616	0.443	0.792	4.47575e-290
Thsd4	2.94631e-21	-1.60944	0.474	0.45	9.49123e-17
Kcnma1	1.62998e-77	-1.6213	0.154	0.35	5.25081e-73
Cacnb4	0	-1.68811	0.551	0.855	0
Pdlim5	1.96573e-109	-1.76771	0.141	0.383	6.33239e-105
2210408F21Rik	4.13209e-159	-1.8185	0.403	0.646	1.33111e-154
Rbms3	4.15463e-134	-1.87365	0.184	0.457	1.33837e-129
Tenm2	0	-1.94262	0.527	0.894	0
Magi2	3.33578e-214	-2.03467	0.379	0.673	1.07459e-209
Pcsk6	1.88321e-189	-2.05402	0.198	0.532	6.06658e-185
Cpq	1.49342e-121	-2.12143	0.115	0.368	4.81092e-117
Nrp1	2.38324e-115	-2.15423	0.139	0.377	7.67736e-111
Sgcz	2.74821e-201	-2.40277	0.397	0.65	8.85309e-197
Enpp2	5.37805e-212	-2.4535	0.173	0.522	1.73248e-207
Gpc5	4.56053e-121	-2.55606	0.137	0.385	1.46913e-116
Ano4	1.42742e-127	-2.57334	0.109	0.364	4.59828e-123
Arnt2	1.33629e-134	-2.59476	0.083	0.344	4.30471e-130
Zfpm2	5.7499e-199	-2.7489	0.108	0.451	1.85227e-194
Filip1l	2.1774e-140	-2.88551	0.072	0.342	7.01426e-136
Ranbp3l	0	-3.52423	0.311	0.716	0
Cacnb2	2.79818e-244	-4.27164	0.051	0.433	9.01405e-240
Ptger3	0	-5.13581	0.101	0.849	0
Cldn10	3.05563e-225	-6.8552	0.006	0.359	9.84341e-221

## Sheet: DEGs_TAL_γ
gene	p_val	avg_log2FC	pct.1	pct.2	p_val_adj
Tmem207	0	3.56788	0.893	0.135	0
Gpc5	0	2.34565	0.772	0.239	0
Ano4	0	2.29997	0.744	0.218	0
Rbfox1	2.74845e-199	2.04925	0.474	0.197	8.85386e-195
Kcnj10	1.76708e-187	1.95439	0.309	0.082	5.69246e-183
Gm41496	2.37088e-134	1.65158	0.338	0.127	7.63756e-130
Sgcz	0	1.59914	0.934	0.527	0
Prox1	1.47787e-117	1.40197	0.379	0.166	4.76079e-113
Scel	6.59836e-108	1.33888	0.308	0.118	2.1256e-103
Kcnt1	4.84925e-92	1.23494	0.333	0.149	1.56214e-87
Lrmda	3.1467e-210	1.21047	0.547	0.209	1.01368e-205
Enpp2	5.17409e-192	1.17336	0.709	0.4	1.66678e-187
Itpr2	1.71004e-168	1.16849	0.466	0.177	5.50873e-164
Filip1l	1.20306e-138	1.14785	0.509	0.242	3.87555e-134
Slc45a3	1.7625e-69	1.08384	0.32	0.159	5.67773e-65
Rbms3	3.88352e-120	1.05412	0.605	0.36	1.25104e-115
Veph1	1.17006e-61	1.00643	0.378	0.22	3.76922e-57
Pcsk6	3.64085e-171	1.0032	0.723	0.412	1.17286e-166
Ranbp3l	5.80344e-261	0.995075	0.915	0.578	1.86952e-256
Tfdp2	9.19033e-73	0.98723	0.446	0.263	2.96057e-68
Gm16310	2.9775e-166	0.976868	0.746	0.465	9.5917e-162
Ank2	5.58128e-84	0.969823	0.498	0.298	1.79795e-79
Egfr	5.61047e-40	0.943085	0.312	0.192	1.80736e-35
Mylk	2.17772e-55	0.927474	0.41	0.258	7.01529e-51
Mrps6	5.10833e-220	0.926582	0.905	0.667	1.6456e-215
Adgrl2	2.02892e-61	0.899204	0.415	0.248	6.53597e-57
Ubash3b	1.27078e-57	0.896689	0.419	0.258	4.09369e-53
Igfbp7	5.6668e-114	0.894932	0.668	0.424	1.8255e-109
Tcf7l1	1.98188e-54	0.894248	0.36	0.208	6.38443e-50
Plcl1	1.03354e-119	0.874931	0.759	0.537	3.32945e-115
Pax2	2.31506e-184	0.8596	0.899	0.703	7.45772e-180
Sult1d1	2.18373e-51	0.858965	0.411	0.262	7.03466e-47
4732465J04Rik	5.19178e-89	0.852426	0.564	0.349	1.67248e-84
Gm13075	3.08031e-56	0.838029	0.417	0.259	9.9229e-52
St3gal4	9.18402e-70	0.832239	0.566	0.377	2.95854e-65
Gm17276	2.96874e-49	0.810578	0.413	0.265	9.5635e-45
Cacnb4	1.89548e-246	0.807121	0.992	0.755	6.10609e-242
Scin	8.65133e-85	0.804292	0.619	0.415	2.78694e-80
Slc38a2	8.18174e-67	0.797185	0.508	0.322	2.63567e-62
Cab39l	8.20858e-53	0.773216	0.489	0.334	2.64431e-48
Slc5a3	2.12113e-265	0.770989	0.993	0.859	6.833e-261
Ppargc1a	1.28252e-220	0.765694	0.977	0.835	4.1315e-216
2210408F21Rik	1.82621e-95	0.762991	0.757	0.566	5.88294e-91
Ndst1	1.87228e-63	0.759402	0.524	0.35	6.03135e-59
Tanc2	1.18796e-67	0.758507	0.631	0.468	3.8269e-63
Tinag	6.01105e-60	0.750925	0.476	0.306	1.9364e-55
Fndc9	3.02898e-32	0.747961	0.336	0.221	9.75757e-28
Cnnm1	1.48694e-32	0.742458	0.315	0.201	4.79002e-28
Apbb2	4.55149e-156	0.733231	0.896	0.711	1.46622e-151
Sh2d4a	1.2098e-29	0.727589	0.34	0.234	3.89726e-25
Enah	2.38158e-87	0.721628	0.719	0.531	7.67202e-83
Magi3	9.64076e-86	0.721239	0.738	0.553	3.10567e-81
Slc9a3	1.16752e-106	0.718868	0.822	0.641	3.76106e-102
Pcyt2	4.19517e-42	0.718801	0.432	0.296	1.35143e-37
Adck1	4.90316e-37	0.717358	0.412	0.284	1.5795e-32
Inpp5f	7.93196e-35	0.707576	0.353	0.232	2.5552e-30
Cdkl1	2.9875e-156	0.707452	0.916	0.763	9.62392e-152
Lrrc31	9.66007e-43	0.705626	0.341	0.203	3.1119e-38
Samd9l	8.11766e-25	0.692133	0.322	0.228	2.61502e-20
Lpl	4.60139e-29	0.675286	0.333	0.225	1.48229e-24
Cfap69	1.89234e-39	0.671109	0.467	0.337	6.09598e-35
Lrrk2	1.38944e-67	0.670659	0.631	0.456	4.47594e-63
Acsl1	1.63137e-52	0.662704	0.545	0.388	5.2553e-48
Bckdhb	8.7091e-166	0.646104	0.963	0.804	2.80555e-161
Acer3	1.66674e-24	0.640717	0.359	0.258	5.36923e-20
Sorl1	7.81569e-71	0.640463	0.708	0.538	2.51775e-66
Rap1gap	5.83159e-62	0.632692	0.657	0.485	1.87859e-57
Gm12353	3.37911e-31	0.631914	0.429	0.313	1.08855e-26
Ppfibp1	1.19394e-44	0.629992	0.586	0.455	3.84616e-40
Qk	1.08073e-60	0.623491	0.685	0.538	3.48148e-56
Ptprk	1.5658e-98	0.621496	0.864	0.711	5.04408e-94
Plekha1	1.73307e-24	0.620651	0.334	0.235	5.5829e-20
Cyfip2	3.87792e-116	0.61223	0.895	0.72	1.24923e-111
Sim1	8.52026e-92	0.606566	0.871	0.719	2.74472e-87
Wfdc15b	4.03582e-34	0.606454	0.44	0.318	1.3001e-29
Ophn1	9.91855e-27	0.592962	0.389	0.278	3.19516e-22
Fmn1	4.63097e-65	0.588033	0.758	0.61	1.49182e-60
Socs5	2.61581e-32	0.58571	0.518	0.406	8.42657e-28
Slc16a7	3.74473e-76	0.574531	0.843	0.695	1.20633e-71
Gal3st1	8.98822e-28	0.574063	0.43	0.319	2.89547e-23
Plekhg1	4.26705e-74	0.573853	0.852	0.725	1.37459e-69
Hnrnpr	4.18407e-59	0.569678	0.682	0.515	1.34786e-54
Magi2	3.61795e-79	0.568018	0.78	0.582	1.16549e-74
Tgfbr3	2.79026e-26	0.560367	0.461	0.353	8.98855e-22
Hadha	6.49817e-20	0.554709	0.322	0.236	2.09332e-15
Irs1	6.80662e-32	0.554315	0.488	0.364	2.19268e-27
Specc1	1.17776e-57	0.55171	0.714	0.564	3.79403e-53
Vegfa	1.52898e-30	0.547699	0.481	0.363	4.92546e-26
Ldlrad4	1.7726e-22	0.546036	0.441	0.348	5.71025e-18
Plxdc2	5.72007e-96	0.543471	0.932	0.814	1.84266e-91
Nf2	6.63091e-16	0.539644	0.31	0.232	2.13608e-11
Timp3	2.20854e-45	0.535505	0.734	0.609	7.1146e-41
Sim2	2.88702e-24	0.531503	0.389	0.283	9.30023e-20
Kctd8	5.27768e-22	0.531337	0.372	0.272	1.70015e-17
Kyat1	3.08819e-22	0.527124	0.427	0.331	9.9483e-18
Mir99ahg	5.72333e-51	0.517195	0.775	0.658	1.84371e-46
Dleu2	8.55369e-15	0.508737	0.309	0.234	2.75549e-10
Trak1	6.21091e-18	0.501428	0.337	0.252	2.00078e-13
Agtpbp1	7.90732e-18	0.500592	0.322	0.238	2.54726e-13
Rnf128	2.37342e-21	0.499688	0.424	0.326	7.64573e-17
Oip5os1	6.29854e-19	0.499272	0.356	0.268	2.02901e-14
Pax8	4.04768e-26	0.498328	0.489	0.383	1.30392e-21
Clcnka	1.05904e-15	0.497324	0.303	0.224	3.41159e-11
Eps8l2	3.1617e-33	0.496738	0.615	0.493	1.01851e-28
5031425E22Rik	1.80115e-32	0.49376	0.614	0.499	5.80223e-28
Acadsb	3.4686e-31	0.492783	0.6	0.487	1.11737e-26
Cpq	5.39163e-21	0.489439	0.402	0.302	1.73686e-16
Ahcyl2	1.18364e-47	0.487614	0.806	0.699	3.81298e-43
Fto	4.46039e-39	0.484135	0.679	0.554	1.43687e-34
Fhod3	3.02571e-69	0.481962	0.891	0.797	9.74703e-65
Arhgef18	3.34652e-39	0.481918	0.674	0.551	1.07805e-34
Zmynd8	6.44818e-40	0.477904	0.679	0.552	2.07722e-35
Plau	7.57178e-16	0.476633	0.309	0.231	2.43917e-11
Lrba	8.55176e-118	0.475558	0.979	0.929	2.75486e-113
Paqr5	8.29645e-89	0.472692	0.952	0.871	2.67262e-84
Sox5	6.00629e-72	0.472128	0.878	0.694	1.93487e-67
Pik3r3	8.35998e-19	0.467547	0.411	0.324	2.69308e-14
Erc2	2.06641e-34	0.465692	0.67	0.548	6.65674e-30
Pcsk7	2.58195e-24	0.463373	0.5	0.392	8.31748e-20
Dmtn	1.63513e-23	0.461423	0.553	0.461	5.2674e-19
Macrod1	1.72105e-17	0.460075	0.398	0.312	5.54419e-13
Dtnb	5.35095e-25	0.457326	0.586	0.49	1.72376e-20
Ccdc148	5.2948e-11	0.456151	0.321	0.26	1.70567e-06
Acacb	8.87683e-13	0.45178	0.322	0.254	2.85958e-08
Ppp1r1a	2.2924e-40	0.449202	0.765	0.668	7.38474e-36
Cox7b	1.13551e-16	0.448075	0.428	0.348	3.65792e-12
Plekha6	1.05049e-52	0.446795	0.863	0.769	3.38405e-48
Stxbp4	1.30486e-67	0.444936	0.911	0.785	4.20347e-63
Dnah7b	7.191e-17	0.442552	0.454	0.372	2.31651e-12
Reep3	2.28381e-13	0.442086	0.374	0.301	7.35708e-09
2610037D02Rik	7.38846e-14	0.439919	0.398	0.325	2.38012e-09
Trmt1l	1.5139e-15	0.436967	0.359	0.281	4.87688e-11
4930556J24Rik	4.72803e-11	0.419887	0.343	0.274	1.52309e-06
BC034090	8.97507e-13	0.417527	0.418	0.353	2.89123e-08
Ahnak	3.06324e-17	0.41735	0.447	0.357	9.86791e-13
Bicd1	3.20986e-20	0.416064	0.484	0.386	1.03403e-15
Agpat3	2.02469e-13	0.413385	0.388	0.313	6.52234e-09
Me3	9.9243e-58	0.411316	0.905	0.804	3.19701e-53
Shb	1.94956e-15	0.40767	0.401	0.317	6.28032e-11
Trps1	9.18999e-30	0.403986	0.733	0.635	2.96046e-25
Vwa8	1.59337e-21	0.403203	0.581	0.486	5.13288e-17
Dnm3	3.36587e-78	0.402758	0.962	0.85	1.08428e-73
Fry	5.48917e-24	0.39871	0.601	0.494	1.76828e-19
Plscr2	2.85852e-08	0.397975	0.308	0.258	0.000920845
Spint2	6.91044e-14	0.391835	0.408	0.334	2.22613e-09
Tns1	1.12732e-68	0.390547	0.966	0.903	3.63156e-64
Sec22a	1.41072e-09	0.390462	0.336	0.275	4.54448e-05
Lmo7	2.03515e-53	0.390351	0.913	0.859	6.55602e-49
Stau2	4.82878e-21	0.390154	0.644	0.564	1.55554e-16
Mpp7	2.19305e-09	0.38675	0.316	0.257	7.06469e-05
Tacc2	4.57507e-11	0.386166	0.387	0.322	1.47381e-06
Mturn	2.17535e-09	0.38545	0.322	0.265	7.00768e-05
Rufy3	6.26284e-13	0.384471	0.405	0.332	2.01751e-08
Efna5	1.24536e-46	0.383933	0.863	0.738	4.01179e-42
Rabgap1l	6.32269e-43	0.383685	0.851	0.763	2.03679e-38
Pfkp	3.32961e-11	0.382642	0.35	0.283	1.0726e-06
Myo18a	2.80653e-25	0.381406	0.691	0.605	9.04095e-21
Trak2	5.24272e-17	0.381383	0.452	0.362	1.68889e-12
Pkhd1	6.66088e-176	0.381371	1	0.993	2.14574e-171
Gp2	4.35055e-10	0.381276	0.345	0.284	1.40149e-05
Dst	1.11724e-87	0.3769	0.987	0.945	3.59907e-83
St3gal6	4.70048e-21	0.376222	0.621	0.527	1.51421e-16
Kifc3	5.19875e-09	0.376031	0.315	0.258	0.000167472
Adk	5.05405e-14	0.374704	0.481	0.407	1.62811e-09
Lpin2	3.18207e-20	0.37298	0.481	0.382	1.02507e-15
Col4a5	8.88735e-13	0.370693	0.46	0.388	2.86297e-08
Chchd3	4.51171e-40	0.370119	0.869	0.778	1.4534e-35
Pde1a	1.26595e-42	0.369765	0.872	0.761	4.07814e-38
Bicc1	5.41679e-67	0.367949	0.958	0.903	1.74496e-62
Osbpl1a	1.15514e-12	0.366869	0.406	0.334	3.72118e-08
Ptpn13	1.84477e-37	0.365218	0.858	0.783	5.94276e-33
Camkmt	2.01686e-09	0.363218	0.364	0.303	6.49711e-05
Abca13	8.21855e-54	0.363025	0.971	0.85	2.64752e-49
Mprip	1.30141e-24	0.362555	0.656	0.557	4.19237e-20
Myo6	5.08114e-36	0.361109	0.816	0.718	1.63684e-31
P3h2	2.76976e-47	0.357249	0.942	0.881	8.92251e-43
Eif2ak4	1.08502e-07	0.353611	0.318	0.267	0.00349527
Ppp2r2b	2.03168e-12	0.353239	0.496	0.426	6.54484e-08
Pclo	1.32226e-33	0.351925	0.788	0.681	4.25952e-29
Lgr4	3.71934e-18	0.347724	0.67	0.599	1.19815e-13
Fa2h	7.94399e-12	0.346839	0.393	0.32	2.55908e-07
Cabcoco1	2.34269e-13	0.345302	0.533	0.459	7.54675e-09
Pank1	1.69732e-09	0.345159	0.377	0.319	5.46776e-05
Pard3b	6.6493e-33	0.344882	0.852	0.776	2.142e-28
Fads6	6.05293e-10	0.344806	0.374	0.312	1.94989e-05
Tcf7l2	2.51017e-24	0.342277	0.785	0.715	8.08627e-20
Desi2	1.584e-11	0.342052	0.495	0.432	5.10269e-07
Peak1	1.04965e-09	0.341463	0.368	0.308	3.38134e-05
Nfia	5.47625e-13	0.339965	0.559	0.496	1.76412e-08
Fermt2	9.71252e-12	0.334803	0.43	0.359	3.12879e-07
Lrrc1	1.14884e-06	0.334152	0.313	0.267	0.0370087
Hipk1	3.16196e-08	0.332076	0.305	0.251	0.00101859
Lpcat3	3.98025e-08	0.331505	0.301	0.248	0.0012822
Thrb	3.64883e-29	0.3296	0.86	0.81	1.17543e-24
Rc3h1	1.63166e-07	0.329031	0.349	0.299	0.00525622
Gbe1	1.5906e-08	0.325732	0.386	0.327	0.000512396
Chd9	5.57398e-23	0.322523	0.842	0.777	1.7956e-18
Ascc3	3.89985e-09	0.321066	0.468	0.412	0.00012563
Nfib	1.687e-15	0.320874	0.654	0.581	5.43451e-11
Ints6	4.38918e-08	0.320453	0.338	0.283	0.00141393
Pi4ka	1.10289e-15	0.318466	0.565	0.487	3.55285e-11
Rbpms	2.62547e-19	0.318184	0.762	0.701	8.45768e-15
Defb1	4.36842e-09	0.316027	0.348	0.287	0.000140724
Abhd6	9.41012e-09	0.314786	0.366	0.304	0.000303138
Fhip1a	3.87509e-09	0.314731	0.369	0.309	0.000124832
Nrp1	3.74478e-10	0.312907	0.388	0.321	1.20634e-05
Dido1	6.9519e-09	0.312439	0.379	0.319	0.000223949
Aco2	3.36288e-14	0.311417	0.542	0.464	1.08332e-09
Ninl	3.35972e-18	0.306203	0.603	0.509	1.0823e-13
Dlat	2.68985e-09	0.304419	0.429	0.373	8.66509e-05
Pla1a	2.76029e-10	0.304398	0.406	0.339	8.892e-06
Etv6	9.96815e-13	0.302745	0.572	0.501	3.21114e-08
Dennd4c	1.64442e-07	0.301085	0.334	0.28	0.00529733
Dock1	3.18466e-23	0.299799	0.807	0.741	1.02591e-18
Wbp1l	3.89162e-13	0.298134	0.607	0.533	1.25365e-08
Stk38	1.31009e-09	0.297591	0.408	0.343	4.22033e-05
Ptpn4	1.05913e-09	0.297125	0.465	0.403	3.41188e-05
Spaca6	1.4162e-06	0.295543	0.326	0.278	0.0456215
Ndufs1	2.97861e-10	0.29452	0.505	0.446	9.59529e-06
Senp6	2.79732e-14	0.294474	0.653	0.592	9.01128e-10
Cldn10	1.81518e-09	0.293828	0.348	0.282	5.84742e-05
Ank3	3.74563e-98	0.292282	1	0.987	1.20662e-93
Dcun1d1	1.02996e-17	0.292101	0.675	0.598	3.31791e-13
Arhgap5	3.05593e-24	0.29138	0.809	0.73	9.84436e-20
Glis3	6.75888e-48	0.291288	0.987	0.937	2.17731e-43
Nr1h4	1.03117e-07	0.291232	0.398	0.347	0.0033218
Map4k5	7.39992e-08	0.290642	0.437	0.385	0.00238381
Sipa1l3	2.14456e-09	0.287485	0.474	0.41	6.9085e-05
Mgat5	1.51283e-11	0.286126	0.545	0.467	4.87342e-07
Uhrf1bp1l	3.03286e-08	0.285731	0.49	0.431	0.000977007
Prkaa2	1.89119e-08	0.284816	0.445	0.388	0.000609229
Cradd	3.80746e-07	0.284575	0.345	0.292	0.0122653
Cyth1	9.69805e-09	0.284165	0.496	0.439	0.000312413
Pacsin2	2.29341e-08	0.283736	0.384	0.326	0.000738798
Prom1	7.39194e-11	0.28259	0.491	0.419	2.38124e-06
Tns3	1.71537e-07	0.282138	0.384	0.33	0.00552588
Mdh1	4.25331e-07	0.274229	0.387	0.337	0.0137016
Kansl3	1.40987e-06	0.271852	0.365	0.314	0.0454177
Map3k5	3.07497e-15	0.271718	0.734	0.672	9.9057e-11
Gm16751	4.82442e-07	0.271442	0.4	0.351	0.0155414
Nrip1	2.81318e-08	0.268989	0.469	0.406	0.000906239
R3hcc1l	8.49708e-07	0.268023	0.375	0.326	0.0273725
Mycbp2	3.74357e-12	0.26737	0.665	0.599	1.20595e-07
Pak6	3.4324e-07	0.261191	0.382	0.331	0.0110571
Stard8	4.08334e-11	0.260397	0.593	0.526	1.31541e-06
Sgpp2	6.15226e-10	0.258654	0.553	0.492	1.98189e-05
Eps15l1	6.2434e-08	0.258486	0.462	0.405	0.00201125
Esrrb	1.12597e-19	0.258148	0.824	0.722	3.62721e-15
Tcf25	4.67373e-12	0.25814	0.584	0.516	1.5056e-07
Pde4c	4.75778e-09	0.257677	0.555	0.499	0.000153267
Rps6kb1	3.02441e-07	0.256353	0.423	0.368	0.00974283
Ube2k	1.70562e-09	0.25551	0.575	0.522	5.49448e-05
Ankrd17	1.5147e-15	0.253536	0.798	0.749	4.87945e-11
Chdh	1.13877e-08	0.253363	0.38	0.318	0.000366844
Rmdn1	3.11325e-07	0.250686	0.497	0.444	0.010029
Atxn7	9.63979e-07	0.250585	0.462	0.413	0.0310536
Cstf3	1.43752e-06	0.250074	0.453	0.406	0.0463083
Bcas3	6.92174e-11	0.24858	0.646	0.59	2.22977e-06
Ddo	5.904e-11	0.247598	0.655	0.601	1.90191e-06
Mib1	1.44853e-06	0.244226	0.402	0.352	0.0466631
Agap1	4.03069e-12	0.24177	0.726	0.663	1.29845e-07
Trp53bp2	9.73859e-08	0.240566	0.459	0.397	0.00313719
Nfyc	4.47166e-18	0.236096	0.845	0.784	1.4405e-13
Top3b	1.88928e-09	0.235215	0.584	0.527	6.08613e-05
Ston2	2.51833e-09	0.235069	0.696	0.647	8.11255e-05
Bicdl1	3.63233e-09	0.234501	0.573	0.506	0.000117012
Trio	4.60171e-07	0.234331	0.626	0.587	0.0148239
Lima1	8.33319e-07	0.234303	0.425	0.373	0.0268445
Idh2	6.94905e-12	0.234095	0.655	0.591	2.23857e-07
Nbea	2.93618e-12	0.231332	0.755	0.706	9.45861e-08
Galnt18	3.54795e-10	0.229668	0.753	0.712	1.14294e-05
Kank1	1.55252e-11	0.229279	0.649	0.576	5.00129e-07
Lnpep	1.77885e-07	0.228744	0.464	0.409	0.00573038
Ogdh	7.15516e-11	0.22632	0.704	0.647	2.30496e-06
Ptprd	1.22166e-22	0.221435	0.939	0.904	3.93547e-18
Gm47283	2.08655e-08	0.220579	0.638	0.599	0.000672163
Hnrnpu	8.1177e-08	0.218527	0.551	0.496	0.00261503
Mfsd4a	9.54848e-07	0.212166	0.6	0.55	0.0307595
Vps13d	4.51853e-08	0.210971	0.601	0.543	0.0014556
Hk1	3.45146e-07	0.208067	0.558	0.514	0.0111185
Pitpnc1	3.99352e-12	0.207327	0.594	0.511	1.28647e-07
Tmem72	3.05684e-15	0.206499	0.91	0.872	9.84731e-11
Mbd5	2.58155e-07	0.202491	0.704	0.663	0.00831621
Ubr5	1.10398e-09	0.199526	0.655	0.59	3.55635e-05
Zbtb20	1.84e-34	0.197483	0.995	0.995	5.92738e-30
Ano6	4.72984e-10	0.196362	0.781	0.736	1.52367e-05
Plekha7	2.6261e-09	0.195274	0.819	0.775	8.45973e-05
Faf1	4.58564e-07	0.195135	0.676	0.638	0.0147722
Dennd1a	4.286e-13	0.193363	0.862	0.832	1.38069e-08
Pan3	8.27678e-11	0.192083	0.769	0.713	2.66628e-06
Lncpint	1.37906e-06	0.189371	0.774	0.752	0.044425
Pard3	7.87704e-10	0.188526	0.818	0.784	2.53751e-05
Exoc4	1.56689e-10	0.185545	0.714	0.649	5.04757e-06
Mitf	3.56835e-11	0.182173	0.779	0.722	1.14951e-06
Tfap2b	1.79871e-07	0.181443	0.771	0.725	0.00579437
Pkp4	4.85334e-20	0.179624	0.955	0.924	1.56346e-15
Arfgef1	9.2213e-07	0.173545	0.709	0.676	0.0297055
Foxp1	2.19327e-08	0.172648	0.82	0.777	0.000706541
Slc2a13	1.47243e-09	0.170915	0.596	0.524	4.74328e-05
Cdk13	1.00019e-06	0.168421	0.586	0.533	0.0322203
Col4a4	2.12761e-13	0.167055	0.896	0.859	6.85389e-09
Mbnl2	2.18225e-09	0.164641	0.842	0.798	7.0299e-05
Son	9.67456e-11	0.16038	0.903	0.891	3.11656e-06
Chst9	2.2923e-07	0.15505	0.722	0.663	0.00738442
Esrrg	7.14751e-21	0.136121	1	0.997	2.3025e-16
Cobll1	2.52806e-08	0.127994	0.933	0.922	0.000814389
Slc12a1	5.6293e-28	0.104906	1	1	1.81342e-23
Kng2	1.81311e-09	-0.123197	0.966	0.956	5.84076e-05
ENSMUSG00000095041	3.47133e-09	-0.142913	0.935	0.943	0.000111825
Arl15	3.62422e-11	-0.144708	0.963	0.977	1.16751e-06
Erbb4	1.45101e-49	-0.161081	1	1	4.67428e-45
Kcnj16	2.56305e-08	-0.1763	0.819	0.831	0.000825661
Rgs6	4.28862e-09	-0.17669	0.862	0.836	0.000138154
Pde4d	4.65994e-08	-0.179198	0.813	0.854	0.00150115
Umod	2.61256e-15	-0.196493	0.976	0.897	8.41609e-11
Crebbp	6.9217e-08	-0.198243	0.593	0.651	0.00222976
Klf12	8.55957e-08	-0.198349	0.544	0.603	0.00275738
Macf1	2.13443e-07	-0.199016	0.74	0.775	0.00687584
Afdn	1.16543e-07	-0.200691	0.478	0.546	0.00375432
Pdgfd	1.68505e-12	-0.217046	0.677	0.739	5.42821e-08
Tnrc6c	6.96066e-09	-0.225224	0.529	0.593	0.000224231
Wwc2	1.49004e-08	-0.226258	0.726	0.769	0.000480001
Garem1	7.78445e-07	-0.226889	0.52	0.569	0.0250768
Mast4	5.42762e-16	-0.229039	0.784	0.839	1.74845e-11
Ghr	2.38914e-08	-0.229991	0.592	0.654	0.000769636
Cux1	7.24374e-13	-0.235391	0.713	0.761	2.3335e-08
Tmem164	3.18793e-07	-0.239953	0.407	0.464	0.0102696
Atrx	9.40141e-12	-0.246285	0.664	0.72	3.02857e-07
Ddx5	7.30415e-13	-0.25169	0.623	0.681	2.35296e-08
Pten	1.18705e-06	-0.251801	0.375	0.429	0.0382397
Lpp	1.97182e-15	-0.256379	0.704	0.759	6.35201e-11
Mbnl1	3.3197e-08	-0.259379	0.423	0.481	0.00106941
Nipsnap2	1.49085e-06	-0.260484	0.3	0.354	0.0480263
Kazn	4.83691e-12	-0.260926	0.646	0.699	1.55816e-07
Ddx17	1.62135e-09	-0.263471	0.489	0.546	5.22303e-05
Lrrfip1	2.98592e-07	-0.26418	0.362	0.419	0.00961884
Mal	1.39495e-07	-0.26911	0.415	0.47	0.0044937
Cuedc1	3.25986e-08	-0.269916	0.311	0.371	0.00105013
Pabpn1	5.07513e-08	-0.273101	0.381	0.437	0.0016349
Tanc1	2.07811e-18	-0.276878	0.665	0.739	6.69443e-14
Tmem116	2.85067e-10	-0.277944	0.481	0.543	9.18315e-06
Rbm47	8.6736e-25	-0.278564	0.866	0.894	2.79411e-20
Mthfd1	1.87054e-07	-0.283919	0.34	0.399	0.00602577
Slc43a2	2.09862e-08	-0.28582	0.369	0.437	0.000676048
Bcl7a	4.18791e-08	-0.288659	0.395	0.453	0.00134909
Cgnl1	6.91116e-21	-0.292226	0.954	0.93	2.22636e-16
Srpk2	2.1563e-10	-0.292272	0.416	0.489	6.94631e-06
Igsf5	5.04667e-11	-0.293999	0.461	0.531	1.62573e-06
Luc7l3	8.87407e-09	-0.297287	0.413	0.476	0.000285869
Ski	8.95602e-07	-0.301765	0.27	0.322	0.0288509
Setd5	1.41333e-13	-0.303238	0.576	0.646	4.55291e-09
Rbbp8	2.50198e-09	-0.312634	0.332	0.399	8.05989e-05
Ntn4	9.67854e-08	-0.317621	0.457	0.504	0.00311784
Lrch1	7.88476e-09	-0.318392	0.379	0.44	0.000254
Zfp609	9.05291e-10	-0.326517	0.401	0.464	2.9163e-05
Add1	7.06963e-08	-0.32769	0.283	0.341	0.00227741
Snx29	1.43328e-11	-0.329036	0.559	0.617	4.61716e-07
Ctbp2	2.54522e-10	-0.333285	0.415	0.481	8.19916e-06
Myo1e	7.46714e-09	-0.342597	0.275	0.337	0.000240546
Foxn3	1.37114e-08	-0.343846	0.374	0.436	0.0004417
Jak1	6.05463e-08	-0.34763	0.27	0.327	0.00195044
Smad3	1.05815e-07	-0.351108	0.257	0.313	0.00340872
Cask	2.93457e-10	-0.352814	0.238	0.306	9.45343e-06
Rbfox2	1.07977e-12	-0.353947	0.414	0.487	3.47838e-08
Hivep2	8.56674e-12	-0.360094	0.344	0.424	2.75969e-07
Ppp3ca	6.16515e-27	-0.362659	0.681	0.766	1.98604e-22
Man2a1	1.34206e-12	-0.363163	0.444	0.512	4.32332e-08
Nhsl2	1.06556e-18	-0.36768	0.506	0.596	3.43259e-14
Tenm4	6.34572e-19	-0.370199	0.427	0.533	2.04421e-14
Nectin3	1.37321e-10	-0.379916	0.299	0.37	4.42366e-06
Akap13	4.30154e-19	-0.381005	0.576	0.648	1.3857e-14
Map3k3	6.18568e-14	-0.384549	0.372	0.451	1.99266e-09
Utrn	1.15462e-33	-0.384922	0.757	0.824	3.71949e-29
Dync1i2	9.72821e-16	-0.387553	0.363	0.455	3.13385e-11
Itga1	1.14924e-15	-0.394725	0.389	0.478	3.70217e-11
Neat1	4.39329e-84	-0.399737	0.993	0.994	1.41525e-79
Usp53	1.13966e-13	-0.40533	0.316	0.395	3.67129e-09
Dip2b	2.63378e-11	-0.407682	0.243	0.315	8.48446e-07
Fnbp1l	7.80836e-15	-0.407957	0.393	0.47	2.51539e-10
Mapt	3.45371e-12	-0.411297	0.393	0.46	1.11258e-07
Iqsec1	4.2493e-17	-0.415695	0.363	0.456	1.36887e-12
Sgms1	7.79264e-21	-0.418354	0.455	0.561	2.51032e-16
Per2	8.02214e-13	-0.420208	0.286	0.364	2.58425e-08
Luc7l2	3.22538e-59	-0.421455	0.85	0.913	1.03902e-54
Parp8	3.46063e-09	-0.422716	0.274	0.334	0.000111481
Hnf1aos1	8.9846e-09	-0.424766	0.266	0.324	0.00028943
Fam107b	1.15146e-12	-0.427904	0.37	0.445	3.7093e-08
Scmh1	8.17777e-16	-0.428813	0.326	0.415	2.63439e-11
Cachd1	2.7609e-21	-0.432274	0.465	0.561	8.89396e-17
Cnot6l	2.30981e-12	-0.43229	0.318	0.392	7.44082e-08
Slc25a13	3.12118e-13	-0.43305	0.256	0.335	1.00546e-08
Tbxas1	3.02591e-07	-0.438288	0.257	0.308	0.00974766
Tenm2	1.4443e-06	-0.448701	0.864	0.818	0.0465268
Nr3c2	1.33225e-31	-0.449423	0.609	0.714	4.29171e-27
Wnk4	3.37995e-26	-0.452122	0.57	0.656	1.08882e-21
Arid5b	1.16452e-15	-0.455223	0.383	0.472	3.75138e-11
Rsrc2	1.27736e-15	-0.463349	0.322	0.411	4.11488e-11
Zfyve9	2.26302e-15	-0.483218	0.257	0.343	7.29008e-11
Myh9	2.0558e-14	-0.487755	0.267	0.346	6.62256e-10
Syn3	1.14205e-10	-0.489498	0.267	0.334	3.67901e-06
Colgalt2	5.62071e-15	-0.48998	0.319	0.402	1.81066e-10
Kif21a	1.77486e-15	-0.493402	0.219	0.304	5.71754e-11
Epb41l1	1.62851e-27	-0.505788	0.482	0.586	5.2461e-23
Spata13	3.0975e-20	-0.52323	0.238	0.341	9.97828e-16
Usp2	6.13235e-32	-0.532608	0.531	0.634	1.97548e-27
Arhgap24	1.83403e-21	-0.5377	0.689	0.73	5.90814e-17
Abcc1	3.59964e-15	-0.541259	0.229	0.31	1.15959e-10
Plekha5	1.63964e-15	-0.541671	0.277	0.358	5.28193e-11
Bcl2	4.02721e-22	-0.542533	0.382	0.486	1.29732e-17
Nhs	4.61177e-25	-0.542971	0.296	0.414	1.48564e-20
Cdh1	6.2325e-25	-0.544816	0.419	0.52	2.00774e-20
Eva1a	7.58176e-23	-0.547591	0.403	0.499	2.44239e-18
Gclc	9.60123e-22	-0.549986	0.361	0.464	3.09294e-17
Immp2l	9.07999e-32	-0.562209	0.384	0.514	2.92503e-27
Gng12	6.23682e-36	-0.563374	0.506	0.632	2.00913e-31
Dock8	2.19794e-63	-0.577544	0.766	0.851	7.08043e-59
Arglu1	9.80765e-19	-0.57907	0.255	0.346	3.15944e-14
Vps13c	3.29585e-16	-0.583982	0.268	0.349	1.06172e-11
Rap1gap2	3.84497e-57	-0.586879	0.611	0.737	1.23862e-52
Trim24	1.97742e-25	-0.588286	0.312	0.427	6.37005e-21
Arnt2	8.4577e-18	-0.599182	0.225	0.312	2.72456e-13
Hoxc6	6.74577e-24	-0.607892	0.322	0.429	2.17308e-19
Casz1	3.9099e-24	-0.608179	0.254	0.364	1.25953e-19
Tmprss2	3.02557e-29	-0.611182	0.357	0.477	9.74656e-25
Camk2d	5.36187e-31	-0.61121	0.602	0.706	1.72727e-26
Fkbp5	5.88744e-34	-0.613204	0.369	0.504	1.89658e-29
Wls	2.93337e-44	-0.613326	0.475	0.614	9.44957e-40
Naaladl2	1.23433e-24	-0.61982	0.282	0.397	3.97627e-20
Fbxl7	3.43355e-31	-0.621901	0.364	0.498	1.10608e-26
a	1.47012e-31	-0.630836	0.386	0.503	4.73585e-27
Aff1	1.31234e-35	-0.633961	0.589	0.677	4.22759e-31
Plcb1	1.93765e-161	-0.646065	0.935	0.978	6.24195e-157
Casr	2.46967e-31	-0.650052	0.567	0.633	7.95579e-27
Pde7b	3.42984e-47	-0.651556	0.512	0.659	1.10489e-42
Hnf1b	2.89594e-34	-0.667998	0.389	0.512	9.32899e-30
Ptprm	3.65373e-54	-0.67505	0.568	0.701	1.17701e-49
Ptk2	5.99008e-51	-0.679395	0.452	0.602	1.92964e-46
Stox2	3.14868e-66	-0.6875	0.779	0.864	1.01432e-61
Mfsd4b1	7.03508e-28	-0.691615	0.265	0.385	2.26628e-23
Frmd4a	2.5421e-28	-0.693317	0.265	0.383	8.18911e-24
Gtf2ird1	1.21255e-21	-0.693467	0.208	0.307	3.90612e-17
Slit2	5.62934e-126	-0.697988	0.865	0.947	1.81344e-121
Ctdspl	2.31183e-25	-0.701302	0.223	0.334	7.44732e-21
Hoxb3	8.4392e-23	-0.704198	0.226	0.327	2.7186e-18
Gcgr	2.39198e-27	-0.70601	0.237	0.354	7.70552e-23
Stat3	1.55582e-29	-0.719738	0.227	0.351	5.01191e-25
Fnbp1	5.78573e-26	-0.736446	0.231	0.34	1.86382e-21
Fxyd2	6.13302e-90	-0.738492	0.891	0.912	1.97569e-85
Camta1	1.49003e-12	-0.744093	0.253	0.32	4.79998e-08
Kctd1	3.32664e-68	-0.751279	0.577	0.717	1.07164e-63
Cacna1d	6.24827e-46	-0.764876	0.407	0.564	2.01282e-41
Wdr72	1.7215e-27	-0.764951	0.287	0.402	5.54565e-23
Lamb1	1.29457e-54	-0.816852	0.423	0.58	4.17032e-50
Hoxd4	2.30947e-58	-0.854141	0.365	0.534	7.43973e-54
Stk32b	8.26188e-94	-0.876621	0.596	0.747	2.66148e-89
Trabd2b	1.66711e-44	-0.883478	0.335	0.48	5.37044e-40
Nfe2l2	2.83413e-31	-0.888161	0.183	0.302	9.12986e-27
Ggt1	2.8706e-30	-0.925098	0.206	0.321	9.24734e-26
Zmiz1	3.67683e-88	-1.00403	0.43	0.628	1.18445e-83
Sorbs2	1.40162e-38	-1.01343	0.222	0.358	4.51517e-34
Nedd9	6.79189e-49	-1.03116	0.228	0.385	2.18794e-44
Stim2	6.52414e-35	-1.05229	0.206	0.329	2.10169e-30
Syne1	9.40511e-85	-1.05503	0.33	0.543	3.02976e-80
Osbpl6	3.98723e-139	-1.07351	0.489	0.731	1.28445e-134
Atp6v0a4	1.06971e-66	-1.07635	0.285	0.473	3.44597e-62
Atp6v1a	2.99374e-49	-1.10425	0.183	0.337	9.64402e-45
Psd3	8.68042e-64	-1.11498	0.202	0.392	2.79631e-59
Tfcp2l1	1.81009e-130	-1.12354	0.474	0.696	5.83103e-126
Phactr2	1.75271e-46	-1.14034	0.214	0.363	5.64617e-42
Egf	9.96931e-129	-1.14455	0.96	0.889	3.21151e-124
Maml3	1.24637e-99	-1.18676	0.339	0.572	4.01507e-95
Etnk1	7.0463e-200	-1.19332	0.569	0.807	2.2699e-195
Flnb	4.23963e-70	-1.2213	0.204	0.397	1.36576e-65
Hes1	1.30241e-45	-1.24071	0.171	0.314	4.19557e-41
Sgms2	3.55268e-50	-1.24513	0.27	0.426	1.14446e-45
Gls	4.49938e-149	-1.25614	0.466	0.702	1.44943e-144
Cystm1	4.62372e-64	-1.27328	0.167	0.348	1.48948e-59
Slco3a1	2.27082e-164	-1.31315	0.408	0.68	7.31522e-160
Trim2	4.61716e-64	-1.36731	0.159	0.338	1.48737e-59
Rab6b	1.05224e-69	-1.37165	0.187	0.373	3.38968e-65
Dpyd	1.64213e-85	-1.5567	0.172	0.386	5.28996e-81
Prkd1	8.75712e-228	-1.65842	0.473	0.754	2.82102e-223
Wnk1	5.21449e-110	-1.85812	0.484	0.657	1.67979e-105
Kcnma1	5.47629e-106	-1.95089	0.124	0.358	1.76413e-101
Wsb1	2.16711e-86	-1.96874	0.102	0.302	6.98113e-82
Tnfrsf21	1.32477e-85	-1.97037	0.108	0.306	4.26762e-81
Tmcc3	1.32499e-104	-2.00027	0.112	0.343	4.26833e-100
Acss1	3.55134e-95	-2.0356	0.123	0.336	1.14403e-90
Flvcr1	3.97721e-178	-2.13374	0.168	0.49	1.28122e-173
Kl	1.50938e-109	-2.14008	0.106	0.341	4.86232e-105
Hpcal1	6.8327e-106	-2.15512	0.09	0.317	2.20109e-101
Cntn5	5.94749e-131	-2.16966	0.16	0.428	1.91592e-126
Sec14l1	8.40999e-149	-2.22617	0.207	0.478	2.70919e-144
Cacnb2	1.17956e-162	-2.37917	0.114	0.42	3.79985e-158
Maml2	0	-2.39793	0.277	0.724	0
Rtl4	1.18469e-108	-2.56744	0.077	0.302	3.81635e-104
Clcnkb	1.32749e-260	-2.60907	0.152	0.548	4.27638e-256
Klk1	1.0125e-222	-2.69107	0.168	0.52	3.26166e-218
Cdh6	1.27342e-157	-2.75043	0.073	0.363	4.10219e-153
Tmem117	0	-3.37159	0.116	0.566	0
Cadm2	6.41978e-213	-3.92783	0.053	0.398	2.06807e-208
Pth1r	3.25547e-153	-4.00464	0.032	0.302	1.04872e-148
Ier3	9.59432e-163	-4.09929	0.031	0.312	3.09071e-158
Enox1	0	-4.50641	0.125	0.638	0
9530026P05Rik	5.82811e-215	-4.61588	0.029	0.373	1.87747e-210
Car15	8.88668e-249	-5.08596	0.022	0.403	2.86276e-244
Pde10a	3.05269e-195	-6.11689	0.025	0.341	9.83393e-191
Thsd4	0	-6.53859	0.033	0.552	0
Sfrp1	1.06629e-253	-11.3395	0	0.38	3.43496e-249

## Sheet: DEGs_MD
gene	p_val	avg_log2FC	pct.1	pct.2	p_val_adj
Pappa2	0	10.0122	0.66	0.005	0
Sncaip	0	8.27857	0.388	0.004	0
Nos1	0	7.99025	0.917	0.01	0
Ndst4	0	7.47983	0.75	0.014	0
Bmp3	0	6.46852	0.315	0.006	0
Robo2	0	6.3578	0.999	0.071	0
Unc5d	0	6.23307	0.474	0.019	0
Luzp2	0	5.93298	0.325	0.012	0
Srgap1	0	5.8208	0.751	0.03	0
Sema6a	0	5.63936	0.391	0.022	0
Prickle2	0	5.58526	0.313	0.013	0
Auts2	0	5.44516	0.701	0.05	0
Nox4	0	5.26244	0.456	0.03	0
Khdrbs2	0	5.23651	0.307	0.02	0
Ksr2	0	5.22898	0.484	0.031	0
Trim7	0	5.18423	0.3	0.019	0
Nav1	0	5.10741	0.326	0.017	0
Tshr	0	5.10318	0.736	0.047	0
Car8	0	4.933	0.374	0.021	0
Pamr1	0	4.70756	0.705	0.068	0
Hdac9	0	4.64679	0.479	0.047	0
Kcnd3	0	4.37727	0.313	0.025	0
Uroc1	0	4.06916	0.341	0.031	0
Aebp1	0	3.99219	0.371	0.038	0
Pappa	0	3.66948	0.741	0.129	0
Mtus1	7.55582e-267	3.59986	0.435	0.076	2.43403e-262
Kcnc2	0	3.59738	0.83	0.151	0
Mcc	3.06862e-245	3.24668	0.397	0.064	9.88524e-241
Plcxd3	0	3.12456	0.766	0.195	0
Mgll	6.9595e-176	3.07823	0.348	0.07	2.24193e-171
Atp2b4	1.26604e-224	3.0153	0.434	0.087	4.07844e-220
Sgcd	1.8867e-143	2.95791	0.338	0.079	6.07781e-139
Zfand5	6.36441e-200	2.9431	0.475	0.124	2.05023e-195
Tox3	3.95181e-222	2.93409	0.514	0.129	1.27304e-217
Frmd4b	1.09211e-127	2.86061	0.343	0.091	3.51811e-123
Pde10a	0	2.83209	0.882	0.237	0
Pla2g4a	3.12345e-244	2.80893	0.614	0.186	1.00619e-239
Acsl4	7.76798e-213	2.74302	0.535	0.151	2.50238e-208
Airn	9.98201e-208	2.73768	0.478	0.113	3.21561e-203
Itprid2	9.78552e-212	2.71956	0.536	0.153	3.15231e-207
Mt2	2.41318e-111	2.65389	0.312	0.082	7.77381e-107
Fut8	1.00877e-164	2.65284	0.442	0.122	3.24965e-160
Slc9a2	2.37796e-202	2.62503	0.537	0.155	7.66035e-198
Sgms2	7.369e-236	2.59136	0.782	0.368	2.37385e-231
Samd12	2.99497e-116	2.52314	0.331	0.088	9.64801e-112
Camta1	3.35676e-191	2.51011	0.658	0.282	1.08135e-186
Hoxc8	3.41188e-105	2.41556	0.342	0.105	1.0991e-100
Bach2	8.68498e-98	2.38643	0.317	0.094	2.79778e-93
Thsd4	0	2.38588	1	0.414	0
Blnk	5.88493e-161	2.30153	0.539	0.192	1.89577e-156
Pdzrn4	1.1414e-107	2.29774	0.378	0.122	3.67692e-103
Por	7.11521e-119	2.23207	0.443	0.159	2.29209e-114
Gm40999	4.17754e-87	2.19921	0.354	0.127	1.34575e-82
Cntn5	2.72498e-116	2.19008	0.652	0.358	8.77824e-112
9530026P05Rik	6.87397e-239	2.17781	0.759	0.275	2.21438e-234
Nadk2	1.48277e-153	2.15072	0.54	0.189	4.7766e-149
Hoxb5os	4.01204e-75	2.13044	0.331	0.124	1.29244e-70
Wsb1	6.23048e-147	2.12344	0.578	0.241	2.00709e-142
Hoxc9	1.69339e-81	2.12341	0.35	0.132	5.45508e-77
Acss1	2.83496e-150	2.11822	0.622	0.272	9.13255e-146
Stxbp6	2.95285e-114	2.11496	0.476	0.186	9.5123e-110
Rassf6	2.59317e-132	2.09808	0.56	0.245	8.35365e-128
Sorbs2	8.62706e-179	2.0646	0.689	0.306	2.77912e-174
Sfrp1	1.3151e-272	2.0474	0.81	0.272	4.23647e-268
Camk2d	5.41663e-264	2.03477	0.932	0.668	1.74491e-259
Gga2	8.53973e-72	2.02511	0.331	0.128	2.75099e-67
Dpyd	8.59187e-169	2.01865	0.695	0.32	2.76779e-164
Ctsc	1.35164e-58	2.01223	0.313	0.131	4.35416e-54
Cables1	1.03925e-103	2.00617	0.44	0.167	3.34784e-99
Hoxc4	4.12078e-93	1.99639	0.43	0.18	1.32747e-88
Dnah12	1.01027e-76	1.94638	0.379	0.154	3.25448e-72
A330023F24Rik	6.65652e-74	1.9002	0.361	0.146	2.14433e-69
Mt1	7.07482e-52	1.88614	0.342	0.162	2.27908e-47
Irx2	5.98788e-66	1.88571	0.327	0.131	1.92894e-61
Tenm2	1.12019e-249	1.82895	0.97	0.816	3.60858e-245
Cacna1d	2.78913e-199	1.80478	0.85	0.511	8.98492e-195
Trerf1	1.05211e-93	1.79288	0.514	0.245	3.38928e-89
Tmem117	3.53355e-237	1.78988	0.903	0.45	1.1383e-232
Klhl3	2.03774e-74	1.76127	0.448	0.217	6.56439e-70
Adam22	1.06787e-72	1.73732	0.466	0.236	3.44002e-68
Maml3	1.3179e-194	1.71757	0.869	0.503	4.24549e-190
Pbx3	6.66189e-116	1.71393	0.684	0.384	2.14606e-111
Phactr2	1.89385e-110	1.70602	0.609	0.314	6.10085e-106
Ptpn3	3.13972e-114	1.70265	0.618	0.327	1.01143e-109
Car15	2.68853e-190	1.68305	0.769	0.299	8.66083e-186
Stox2	2.94587e-261	1.67117	0.98	0.838	9.48983e-257
Inpp5a	2.20718e-72	1.6642	0.435	0.212	7.11021e-68
Wdr72	3.08964e-90	1.64972	0.608	0.364	9.95297e-86
Ric8b	3.50113e-47	1.62495	0.345	0.175	1.12785e-42
Ptprm	2.05178e-228	1.60974	0.937	0.657	6.60959e-224
Nipal2	2.8244e-55	1.60655	0.351	0.159	9.09852e-51
Lcorl	2.5279e-101	1.58154	0.653	0.389	8.14336e-97
Hpcal1	8.40892e-80	1.57327	0.507	0.257	2.70885e-75
Tbxas1	7.64282e-49	1.56851	0.464	0.286	2.46206e-44
Trim2	3.12157e-75	1.56395	0.529	0.288	1.00558e-70
Emb	4.16854e-37	1.55761	0.312	0.163	1.34285e-32
Syn3	8.13359e-79	1.55517	0.552	0.304	2.62016e-74
Ier3	6.02932e-71	1.53816	0.483	0.242	1.94228e-66
Maml2	2.39992e-177	1.53311	0.934	0.618	7.73109e-173
Asph	8.67699e-34	1.51871	0.305	0.164	2.79521e-29
Prkd1	7.52573e-174	1.51776	0.929	0.684	2.42434e-169
Ints6l	9.68779e-61	1.49748	0.453	0.241	3.12083e-56
Cttnbp2	2.94156e-58	1.4958	0.451	0.249	9.47595e-54
Stim2	3.46321e-73	1.46428	0.527	0.289	1.11564e-68
Foxn3	8.49223e-83	1.45963	0.633	0.409	2.73569e-78
Arid5b	2.88981e-75	1.44488	0.649	0.441	9.30925e-71
Parp8	7.83785e-61	1.44408	0.512	0.309	2.52488e-56
Spred2	1.78494e-42	1.40882	0.381	0.211	5.75001e-38
Vps13c	2.63726e-66	1.38772	0.534	0.319	8.49566e-62
Sec14l1	2.56895e-102	1.3769	0.709	0.407	8.2756e-98
Kcnma1	3.82685e-72	1.3753	0.552	0.297	1.23278e-67
Mcu	6.16178e-31	1.35315	0.31	0.17	1.98496e-26
Enpp1	3.88055e-38	1.35128	0.4	0.247	1.25008e-33
Ccnd3	1.72447e-26	1.34092	0.342	0.217	5.5552e-22
Zmiz1	1.25201e-134	1.3236	0.838	0.572	4.03324e-130
Pantr1	3.40508e-43	1.31659	0.454	0.284	1.09691e-38
Prkca	3.18699e-41	1.31554	0.387	0.213	1.02666e-36
Hoxb3	2.75897e-53	1.3034	0.484	0.295	8.88774e-49
Mapt	1.1681e-78	1.29931	0.652	0.432	3.76293e-74
Flvcr1	2.02178e-82	1.29689	0.67	0.412	6.51297e-78
Slc16a10	1.46416e-26	1.28647	0.351	0.218	4.71664e-22
Sash1	1.0677e-32	1.26056	0.341	0.199	3.4395e-28
Magi2	8.39425e-153	1.25286	0.935	0.596	2.70412e-148
B3gnt2	8.65154e-46	1.24528	0.516	0.351	2.78701e-41
Tbck	9.37434e-39	1.24202	0.495	0.352	3.01985e-34
Smyd3	1.3014e-45	1.23092	0.526	0.345	4.19234e-41
Unc13b	6.37353e-27	1.21989	0.301	0.173	2.05317e-22
Hoxc6	1.40842e-54	1.20237	0.57	0.397	4.53707e-50
Atxn1	9.03257e-103	1.17316	0.837	0.651	2.90975e-98
Bcl2	3.64393e-60	1.17262	0.653	0.452	1.17386e-55
Tmem178	1.44555e-36	1.12458	0.371	0.202	4.6567e-32
Fnip1	7.86303e-22	1.10521	0.336	0.224	2.533e-17
Cnot6l	3.92418e-43	1.09889	0.53	0.367	1.26414e-38
Nrp1	3.59956e-35	1.09502	0.483	0.322	1.15956e-30
Arnt2	6.29668e-34	1.08493	0.438	0.285	2.02841e-29
Diaph2	5.46966e-154	1.0819	0.951	0.888	1.762e-149
Abcc4	6.82339e-28	1.08078	0.433	0.311	2.19809e-23
Wwc2	1.88339e-82	1.07922	0.851	0.755	6.06715e-78
Frmd4a	1.09566e-35	1.06581	0.495	0.35	3.52955e-31
Itgav	3.40933e-21	1.05175	0.35	0.239	1.09828e-16
Arhgef38	2.20246e-29	1.03915	0.468	0.336	7.09499e-25
Vav3	9.49269e-52	1.02263	0.65	0.476	3.05797e-47
Dapk1	1.33923e-89	1.02092	0.856	0.707	4.3142e-85
Myo1e	2.33317e-29	1.02037	0.449	0.316	7.51608e-25
Col4a3	1.80308e-104	1.01978	0.93	0.869	5.80844e-100
Syne1	4.00841e-46	1.01927	0.642	0.492	1.29127e-41
Sema5a	6.12823e-80	1.01723	0.842	0.676	1.97415e-75
Mthfs	5.48559e-16	0.999415	0.323	0.233	1.76713e-11
Gng12	1.22146e-60	0.996608	0.743	0.598	3.93481e-56
Rsrc2	1.80851e-32	0.994402	0.512	0.386	5.82593e-28
Vdr	8.53102e-21	0.989234	0.318	0.206	2.74818e-16
Akap13	3.48354e-66	0.98484	0.77	0.624	1.12219e-61
Plekha5	5.30737e-25	0.98294	0.449	0.335	1.70972e-20
Dock8	1.13011e-103	0.972346	0.933	0.827	3.64052e-99
Ccser1	5.05761e-60	0.965893	0.765	0.635	1.62926e-55
Dach1	6.28037e-57	0.964186	0.831	0.729	2.02316e-52
Plcb1	2.53248e-194	0.953613	0.998	0.968	8.15814e-190
Mllt3	2.53501e-24	0.945779	0.469	0.348	8.16629e-20
Iqgap1	7.55283e-31	0.938172	0.481	0.353	2.43307e-26
Zfp654	1.057e-13	0.934461	0.31	0.23	3.40503e-09
Pdlim5	1.97107e-22	0.921603	0.442	0.331	6.34962e-18
Slc5a1	6.40051e-13	0.920064	0.315	0.235	2.06186e-08
Ssbp2	8.44289e-46	0.913904	0.683	0.558	2.71979e-41
Slit2	1.89675e-102	0.895454	0.981	0.928	6.11021e-98
Sytl2	4.98659e-26	0.882063	0.498	0.385	1.60638e-21
Dmxl1	1.21943e-39	0.872344	0.667	0.563	3.92828e-35
Rif1	1.4584e-13	0.864626	0.32	0.239	4.6981e-09
Ppp2r5e	1.55163e-26	0.861741	0.555	0.469	4.99843e-22
Gnas	7.6712e-16	0.854654	0.428	0.354	2.4712e-11
Xrcc4	8.32843e-13	0.853048	0.372	0.296	2.68292e-08
Ppp1r9a	3.08056e-24	0.845169	0.512	0.4	9.92372e-20
Prickle1	2.22216e-12	0.841382	0.31	0.224	7.15845e-08
Tmcc3	3.66731e-22	0.838663	0.425	0.291	1.18139e-17
Trabd2b	3.01536e-25	0.83404	0.558	0.444	9.71368e-21
Tcf4	1.93066e-30	0.831559	0.632	0.54	6.21942e-26
Hoxb4	1.54625e-14	0.824544	0.382	0.308	4.98108e-10
Cask	1.18645e-13	0.823754	0.366	0.288	3.82202e-09
Hoxd4	4.85503e-35	0.819909	0.612	0.494	1.564e-30
U2surp	4.06495e-28	0.807779	0.571	0.475	1.30948e-23
Lrch1	9.06264e-23	0.807578	0.52	0.422	2.91944e-18
Tut4	5.49836e-13	0.799358	0.359	0.286	1.77124e-08
Nhsl2	7.90373e-25	0.7958	0.658	0.573	2.54611e-20
Mrtfb	1.39735e-11	0.787846	0.327	0.254	4.50141e-07
Bcl7a	1.81599e-22	0.78081	0.53	0.436	5.85003e-18
Zfp704	8.71322e-10	0.767212	0.312	0.248	2.80688e-05
Per3	2.22605e-22	0.757637	0.56	0.476	7.171e-18
Nhs	2.26475e-20	0.755113	0.502	0.384	7.29568e-16
Clasp2	4.48171e-12	0.751126	0.379	0.308	1.44374e-07
Ehf	4.51857e-13	0.743559	0.35	0.271	1.45561e-08
Atp2b1	1.42558e-14	0.736911	0.434	0.368	4.59238e-10
Ttc3	2.38939e-17	0.719951	0.53	0.469	7.69717e-13
Rtn4	3.37258e-09	0.716933	0.323	0.262	0.000108644
Ptk2	4.19952e-30	0.716192	0.655	0.568	1.35283e-25
Kctd1	5.58864e-37	0.701021	0.776	0.684	1.80033e-32
Tgfbr1	4.16197e-07	0.686282	0.305	0.256	0.0134074
C2cd5	7.65329e-14	0.685041	0.46	0.398	2.46543e-09
Matr3	3.78861e-10	0.684991	0.359	0.306	1.22046e-05
Fmnl2	2.82826e-07	0.684189	0.327	0.277	0.00911096
Cdh6	8.1735e-14	0.6696	0.404	0.302	2.63301e-09
Utrn	5.68829e-49	0.662896	0.884	0.806	1.83242e-44
Tmem164	1.80163e-14	0.662537	0.509	0.449	5.80378e-10
Ube2b	1.34389e-07	0.651432	0.363	0.331	0.00432921
Casz1	1.33113e-10	0.649715	0.396	0.34	4.28811e-06
Rock1	8.8507e-12	0.648739	0.461	0.415	2.85116e-07
Rdx	5.2742e-08	0.635864	0.345	0.301	0.00169903
Babam2	9.51417e-13	0.633798	0.531	0.49	3.0649e-08
Akr1c19	3.87546e-16	0.63314	0.486	0.408	1.24844e-11
Nr3c2	9.01717e-29	0.632351	0.771	0.689	2.90479e-24
Hipk2	9.87224e-16	0.63199	0.641	0.624	3.18024e-11
Psme4	1.34337e-19	0.630793	0.6	0.549	4.32755e-15
Prpf4b	1.13071e-14	0.629825	0.524	0.488	3.64248e-10
Tbl1x	5.45497e-09	0.629811	0.384	0.332	0.000175726
Mob3b	7.5279e-10	0.626642	0.404	0.347	2.42504e-05
Ldlrad3	1.15716e-08	0.625765	0.323	0.261	0.000372767
Dip2b	5.13286e-09	0.6254	0.348	0.298	0.00016535
Stag2	1.01232e-07	0.622955	0.366	0.328	0.00326108
Fndc3a	1.03218e-06	0.620757	0.361	0.329	0.0332505
Usp40	1.04762e-06	0.620041	0.332	0.297	0.0337482
Enox1	7.73925e-88	0.612706	0.925	0.513	2.49312e-83
Ssh2	7.34387e-42	0.610163	0.877	0.838	2.36575e-37
Ptprf	5.25807e-09	0.605361	0.445	0.416	0.000169384
Etnk1	5.92786e-40	0.602441	0.843	0.757	1.9096e-35
Wnk1	1.57087e-39	0.600701	0.754	0.615	5.06042e-35
Psd3	5.23752e-09	0.592631	0.403	0.353	0.000168721
Atf7	1.03421e-09	0.590909	0.403	0.35	3.33162e-05
Rictor	6.60143e-08	0.589774	0.322	0.274	0.00212658
Pten	1.04984e-10	0.581002	0.456	0.416	3.38196e-06
Srpk2	9.98906e-15	0.580847	0.534	0.471	3.21787e-10
Zfp609	8.87838e-10	0.580806	0.48	0.45	2.86008e-05
Hivep2	3.70246e-09	0.572893	0.454	0.405	0.000119271
Tnrc6c	2.45428e-18	0.569756	0.631	0.577	7.90622e-14
Fbxl17	8.75792e-33	0.562611	0.845	0.803	2.82128e-28
Gls	9.85054e-23	0.555994	0.725	0.653	3.17325e-18
Stag1	1.73128e-13	0.555488	0.581	0.548	5.57714e-09
Rps6ka3	1.29219e-07	0.55149	0.425	0.391	0.00416265
Fus	1.57191e-16	0.54853	0.592	0.541	5.06374e-12
Ldlrad4	7.92869e-07	0.545638	0.404	0.363	0.0255415
Clcnkb	3.25073e-24	0.5435	0.612	0.463	1.04719e-19
Dock7	3.07107e-12	0.542391	0.516	0.476	9.89316e-08
9930021J03Rik	7.15585e-09	0.534276	0.48	0.453	0.000230518
Immp2l	2.77475e-08	0.531059	0.536	0.486	0.000893858
Rora	7.61462e-29	0.526465	0.893	0.842	2.45297e-24
Usp24	1.15823e-10	0.524294	0.56	0.557	3.73113e-06
Per2	3.45384e-07	0.518891	0.384	0.346	0.0111262
Crebbp	2.17598e-14	0.51414	0.642	0.64	7.00969e-10
Hnf1b	5.62106e-09	0.509291	0.521	0.486	0.000181077
Myo1d	7.18086e-21	0.50642	0.761	0.745	2.31324e-16
Ppp3ca	2.85967e-23	0.504274	0.789	0.747	9.21213e-19
Nsmce2	2.2318e-07	0.494796	0.473	0.452	0.00718951
Rbm5	1.32632e-09	0.484332	0.506	0.481	4.2726e-05
Nf1	6.59489e-09	0.484245	0.527	0.507	0.000212448
Sgms1	1.40925e-07	0.481355	0.542	0.541	0.00453975
Esrrg	5.62803e-77	0.473616	0.999	0.997	1.81301e-72
Ddx17	1.36968e-09	0.466065	0.546	0.534	4.4123e-05
Setbp1	3.16189e-14	0.456757	0.718	0.698	1.01857e-09
Dcaf6	5.98775e-09	0.454537	0.563	0.542	0.000192889
Uty	6.47571e-08	0.452167	0.493	0.467	0.00208609
Stk32b	2.3332e-20	0.450905	0.79	0.713	7.51616e-16
Zmym4	1.53267e-06	0.448307	0.442	0.415	0.0493733
Srsf5	9.83223e-09	0.443695	0.52	0.513	0.000316735
Man2a1	3.06497e-07	0.443088	0.521	0.497	0.00987349
Rbfox2	9.21718e-07	0.433179	0.489	0.472	0.0296922
Atp6v0a4	9.78043e-09	0.433168	0.488	0.434	0.000315067
Ttc14	6.68771e-07	0.433094	0.498	0.485	0.0215438
Ppp2r3a	1.67327e-28	0.432198	0.928	0.909	5.39027e-24
Ralgapa1	4.46904e-13	0.425994	0.66	0.648	1.43966e-08
Prkn	2.82593e-24	0.424347	0.908	0.911	9.10345e-20
Zbtb20	3.05503e-54	0.40344	0.999	0.994	9.84149e-50
Tfcp2l1	3.38659e-13	0.402215	0.708	0.65	1.09096e-08
Pnisr	2.76022e-15	0.399278	0.764	0.77	8.89177e-11
Col4a4	1.83663e-12	0.3945	0.859	0.866	5.91653e-08
Usp2	5.23924e-10	0.389862	0.629	0.613	1.68777e-05
Ankrd12	4.63077e-10	0.386375	0.69	0.685	1.49176e-05
Myo9a	8.54228e-08	0.369637	0.616	0.613	0.00275181
Baz2b	3.37746e-09	0.364099	0.652	0.651	0.000108801
Pbx1	4.14056e-10	0.345189	0.818	0.82	1.33384e-05
Hnrnpa2b1	3.05729e-07	0.333789	0.638	0.667	0.00984874
Rap1gap2	1.53973e-08	0.315049	0.716	0.713	0.00049601
Nipbl	3.75691e-07	0.299385	0.657	0.675	0.0121025
Dock1	1.83683e-08	0.292425	0.757	0.753	0.000591717
Msi2	2.09945e-14	0.270113	0.945	0.96	6.76315e-10
Luc7l2	1.25313e-08	0.238177	0.878	0.903	0.000403684
Srrm2	9.54756e-09	0.235377	0.821	0.85	0.000307565
Arl15	6.61918e-08	0.218867	0.965	0.975	0.0021323
Malat1	9.71038e-39	0.134582	1	1	3.1281e-34
ENSMUSG00000095041	4.45106e-09	-0.182041	0.869	0.947	0.000143386
Neat1	1.42683e-08	-0.182571	0.985	0.995	0.00045964
Chka	1.15567e-10	-0.18604	0.663	0.834	3.72287e-06
Brwd1	6.99923e-07	-0.23545	0.419	0.571	0.0225473
Pard3	8.00994e-08	-0.240293	0.675	0.799	0.00258032
Gbf1	1.96847e-07	-0.24327	0.351	0.493	0.00634122
Erbb4	5.13328e-42	-0.244403	1	1	1.65364e-37
Swt1	1.01495e-06	-0.259469	0.192	0.3	0.0326955
Rapgef2	3.05082e-07	-0.269391	0.327	0.469	0.00982792
Celf1	6.23029e-07	-0.270152	0.361	0.509	0.0200703
Ogt	4.63266e-07	-0.273943	0.534	0.686	0.0149237
Mecom	2.36023e-32	-0.276798	0.99	0.999	7.60325e-28
Dennd1a	1.3242e-13	-0.276999	0.689	0.848	4.26577e-09
Farp1	6.16236e-07	-0.28178	0.491	0.636	0.0198514
Macrod2	2.32764e-08	-0.287722	0.465	0.601	0.000749826
Trip12	6.4762e-07	-0.288176	0.451	0.603	0.0208624
Lnpep	1.10557e-06	-0.290766	0.297	0.428	0.035615
Cdk8	2.64515e-07	-0.291093	0.369	0.525	0.00852109
Taok1	6.87499e-07	-0.293119	0.3	0.434	0.0221471
Gm16076	3.0258e-07	-0.295349	0.403	0.548	0.00974731
Efhd1	9.41651e-09	-0.295627	0.516	0.669	0.000303343
Gigyf2	2.01684e-09	-0.299534	0.622	0.774	6.49705e-05
Bcas3	4.60748e-09	-0.302227	0.455	0.611	0.000148426
Crim1	6.1056e-07	-0.305514	0.26	0.377	0.0196686
Rsrp1	1.40718e-07	-0.30991	0.417	0.572	0.00453308
Srsf2	9.59084e-07	-0.31302	0.286	0.417	0.0308959
Ncoa3	9.71765e-07	-0.315149	0.254	0.376	0.0313044
Lonp2	6.03872e-07	-0.315822	0.267	0.392	0.0194531
Wls	6.58308e-07	-0.316098	0.465	0.597	0.0212067
Epb41l1	2.81499e-07	-0.317552	0.439	0.575	0.00906821
Klf12	2.4694e-07	-0.31865	0.463	0.601	0.00795491
Pkd2	1.65036e-07	-0.324633	0.343	0.494	0.00531647
Rcor1	6.50834e-08	-0.3258	0.23	0.358	0.0020966
Diaph1	3.91628e-09	-0.325864	0.279	0.43	0.000126159
Sec62	9.18215e-09	-0.329366	0.373	0.534	0.000295794
Prdm16	5.13283e-16	-0.330912	0.74	0.877	1.65349e-11
Mpc1	3.60523e-09	-0.332657	0.394	0.557	0.000116139
Ube2h	6.80947e-08	-0.339376	0.194	0.308	0.0021936
Galnt18	4.26717e-12	-0.340495	0.56	0.732	1.37463e-07
Mnat1	3.44772e-08	-0.340574	0.213	0.337	0.00111065
Spire1	2.71851e-07	-0.343134	0.226	0.343	0.00875741
Ubxn7	1.25245e-06	-0.34344	0.198	0.301	0.0403465
Cdh1	4.99344e-08	-0.343649	0.372	0.51	0.00160859
Sh3gl2	5.64598e-07	-0.345264	0.317	0.439	0.018188
Arfgef1	6.68614e-11	-0.347805	0.521	0.694	2.15387e-06
Znrf3	2.45884e-10	-0.349504	0.505	0.663	7.92092e-06
Kdm5a	3.14645e-08	-0.351815	0.305	0.452	0.0010136
Ext1	7.20526e-14	-0.351888	0.611	0.78	2.3211e-09
Slmap	3.48406e-09	-0.352675	0.356	0.521	0.000112236
Atf2	8.66681e-08	-0.365761	0.235	0.359	0.00279193
Zfand3	2.93822e-09	-0.368156	0.396	0.56	9.46519e-05
Slk	3.10129e-08	-0.378055	0.235	0.363	0.000999048
Marchf3	7.44949e-12	-0.379106	0.218	0.364	2.39978e-07
Nipsnap2	4.61167e-07	-0.379984	0.236	0.352	0.014856
Fbrsl1	1.01707e-07	-0.380789	0.228	0.351	0.00327641
Rbm47	1.50336e-20	-0.381373	0.776	0.897	4.84293e-16
Gphn	8.75264e-20	-0.381765	0.767	0.899	2.81958e-15
Larp4	2.47791e-09	-0.382865	0.184	0.311	7.98234e-05
Ephb2	2.22203e-12	-0.383799	0.442	0.633	7.15806e-08
Cpeb4	4.66105e-12	-0.384949	0.275	0.44	1.50151e-07
Shroom3	1.76796e-11	-0.386894	0.677	0.809	5.69532e-07
Fndc3b	2.98037e-09	-0.388022	0.381	0.545	9.60097e-05
4833439L19Rik	2.35494e-08	-0.391671	0.297	0.441	0.000758621
Mgat5	2.24783e-11	-0.396307	0.321	0.494	7.24115e-07
Elovl7	2.1687e-10	-0.396856	0.305	0.467	6.98626e-06
Map7	2.69495e-14	-0.397	0.517	0.712	8.6815e-10
Dennd1b	1.9903e-09	-0.399198	0.315	0.47	6.41155e-05
Dusp11	5.13055e-10	-0.400508	0.282	0.443	1.65276e-05
Ranbp3l	1.86345e-07	-0.4021	0.841	0.627	0.00600292
Sdha	9.24168e-08	-0.402351	0.282	0.415	0.00297711
Pan3	6.54925e-14	-0.407423	0.561	0.736	2.10978e-09
Metap2	3.80197e-07	-0.408923	0.197	0.305	0.0122477
Fars2	1.11774e-12	-0.411723	0.388	0.571	3.60069e-08
Stx7	1.6443e-08	-0.413762	0.21	0.332	0.000529696
Gm53	9.83915e-10	-0.421676	0.234	0.377	3.16958e-05
Kif1b	3.05696e-12	-0.423002	0.325	0.501	9.8477e-08
Slc12a1	1.3595e-118	-0.424669	1	1	4.37948e-114
Syne2	3.38261e-36	-0.426692	0.874	0.963	1.08967e-31
Gcnt2	3.50955e-11	-0.426887	0.388	0.541	1.13057e-06
Mrtfa	5.33214e-10	-0.427816	0.292	0.444	1.71769e-05
Arhgef28	5.29424e-22	-0.430408	0.67	0.85	1.70549e-17
Pias2	1.04372e-10	-0.431438	0.267	0.428	3.36225e-06
Ttc19	2.40329e-09	-0.43722	0.2	0.329	7.74195e-05
Chpt1	2.0992e-12	-0.438695	0.25	0.408	6.76237e-08
5031425E22Rik	1.11741e-09	-0.444186	0.378	0.532	3.59962e-05
Map4k5	6.72115e-10	-0.444998	0.261	0.405	2.16515e-05
Mbnl1	1.18607e-08	-0.445384	0.336	0.48	0.000382081
Mark3	8.80869e-10	-0.450185	0.291	0.439	2.83763e-05
Fam168a	3.67691e-13	-0.452546	0.265	0.44	1.18448e-08
Vgll4	4.48052e-11	-0.456043	0.322	0.484	1.44335e-06
Abhd6	3.38114e-09	-0.457301	0.199	0.325	0.00010892
Fam222b	1.84417e-09	-0.457827	0.198	0.326	5.94082e-05
Cemip2	1.33375e-08	-0.458907	0.188	0.306	0.000429653
Faf1	2.30985e-14	-0.459823	0.466	0.659	7.44094e-10
Larp4b	1.50714e-12	-0.462932	0.286	0.46	4.85511e-08
Mical3	1.86567e-12	-0.464982	0.35	0.531	6.01006e-08
Vps13a	2.88462e-15	-0.46522	0.48	0.673	9.29252e-11
Retreg1	3.07668e-10	-0.466054	0.241	0.383	9.91122e-06
Mff	1.88717e-10	-0.466428	0.183	0.316	6.07933e-06
Nfkb1	2.92926e-13	-0.46756	0.271	0.449	9.43633e-09
Myo19	7.49054e-10	-0.467716	0.206	0.34	2.413e-05
Mbnl2	1.12623e-23	-0.468249	0.618	0.821	3.62804e-19
Ndufs4	6.54858e-14	-0.472733	0.3	0.481	2.10956e-09
Ivns1abp	2.03381e-19	-0.473427	0.6	0.794	6.55171e-15
Cobll1	7.34414e-35	-0.479719	0.799	0.933	2.36584e-30
Eif5	5.5977e-09	-0.479848	0.192	0.314	0.000180324
Hdlbp	2.52158e-11	-0.482796	0.238	0.389	8.12301e-07
Foxp1	3.15826e-25	-0.488578	0.59	0.8	1.0174e-20
D5Ertd579e	7.98734e-14	-0.48863	0.224	0.389	2.57304e-09
Shroom2	2.17588e-10	-0.490302	0.214	0.35	7.00938e-06
Lmo7	4.92986e-22	-0.490468	0.75	0.878	1.5881e-17
Vwa8	9.1954e-12	-0.49199	0.348	0.516	2.96221e-07
Spint2	7.20608e-09	-0.493994	0.226	0.357	0.000232137
Clmn	6.88306e-11	-0.49762	0.249	0.396	2.21731e-06
Cdc37l1	2.90228e-10	-0.502141	0.28	0.436	9.34942e-06
Pnn	7.45551e-12	-0.505406	0.195	0.342	2.40172e-07
Bicd1	1.96377e-11	-0.506889	0.265	0.415	6.32608e-07
Immt	8.28294e-11	-0.507434	0.206	0.347	2.66827e-06
Ncoa1	7.03307e-20	-0.507532	0.402	0.627	2.26563e-15
Uhrf1bp1l	1.37323e-13	-0.509567	0.277	0.454	4.42373e-09
Ankrd10	2.46135e-09	-0.509934	0.24	0.377	7.929e-05
Kif13a	6.22766e-10	-0.511602	0.19	0.313	2.00618e-05
Dnajc7	7.67412e-13	-0.512145	0.203	0.36	2.47214e-08
Kdm5c	7.98085e-09	-0.51696	0.185	0.304	0.000257095
Khdc4	1.87588e-13	-0.519074	0.189	0.348	6.04294e-09
Wwp1	7.32454e-11	-0.519862	0.254	0.404	2.35953e-06
Tacc1	7.80717e-21	-0.521467	0.529	0.74	2.515e-16
Thrb	4.57559e-29	-0.522544	0.631	0.833	1.47398e-24
Wdr20	5.37196e-11	-0.523449	0.209	0.353	1.73052e-06
Usp25	2.5679e-11	-0.525576	0.224	0.37	8.27222e-07
Arfgef2	1.49543e-11	-0.525805	0.246	0.402	4.81737e-07
Clec16a	5.58882e-11	-0.529329	0.2	0.34	1.80038e-06
Pde4dip	2.08007e-14	-0.530968	0.291	0.476	6.70075e-10
Lin52	6.12534e-13	-0.534837	0.235	0.395	1.97322e-08
Enpp2	1.12459e-07	-0.536617	0.352	0.466	0.00362274
Rufy3	2.35434e-11	-0.553204	0.213	0.355	7.58426e-07
Rmdn1	4.65271e-16	-0.554183	0.276	0.467	1.49882e-11
Dtnb	1.1422e-14	-0.556123	0.341	0.52	3.67948e-10
Abl1	1.00827e-10	-0.558596	0.175	0.306	3.24804e-06
Sptan1	4.79836e-13	-0.560024	0.341	0.51	1.54574e-08
Asxl1	2.39271e-11	-0.565485	0.23	0.377	7.70786e-07
Kcmf1	2.77739e-14	-0.566247	0.289	0.465	8.94707e-10
Ralyl	2.09452e-14	-0.566474	0.282	0.45	6.74728e-10
Qk	3.06442e-16	-0.567734	0.387	0.579	9.87172e-12
Msantd2	2.47991e-13	-0.568553	0.221	0.38	7.98879e-09
Actn4	1.36066e-16	-0.568669	0.274	0.468	4.38323e-12
Dnm2	1.67562e-12	-0.569524	0.239	0.399	5.39785e-08
Susd6	2.20812e-15	-0.569806	0.246	0.425	7.11323e-11
Tmem245	1.83254e-14	-0.570452	0.294	0.478	5.90334e-10
Anks1	1.10797e-16	-0.576733	0.31	0.506	3.56921e-12
Zfp618	4.20033e-18	-0.578257	0.33	0.539	1.3531e-13
Plekha6	6.61124e-27	-0.579067	0.611	0.8	2.12975e-22
Ctnna1	3.54337e-19	-0.57954	0.429	0.642	1.14146e-14
Ankrd17	1.97203e-29	-0.580299	0.549	0.773	6.3527e-25
Ampd3	6.04786e-11	-0.582315	0.211	0.355	1.94826e-06
Cbfa2t2	1.17556e-17	-0.587572	0.214	0.403	3.78695e-13
Wwox	3.44475e-35	-0.598675	0.693	0.871	1.10969e-30
Plcb4	1.92318e-14	-0.609445	0.197	0.355	6.19533e-10
Kansl3	3.09975e-13	-0.610594	0.183	0.334	9.98555e-09
Mark2	9.44071e-16	-0.614177	0.281	0.467	3.04123e-11
Rab3ip	6.56529e-24	-0.614942	0.356	0.591	2.11494e-19
Ano6	7.86241e-27	-0.617745	0.549	0.759	2.5328e-22
Nos1ap	1.04128e-23	-0.617861	0.435	0.662	3.35437e-19
Senp6	3.95535e-22	-0.618939	0.392	0.619	1.27418e-17
Gpi1	7.70285e-14	-0.625545	0.216	0.378	2.4814e-09
Dnajc5	1.74226e-13	-0.632366	0.168	0.314	5.61251e-09
Gclc	6.32658e-16	-0.632711	0.277	0.457	2.03804e-11
Arhgap35	8.13748e-16	-0.635696	0.235	0.416	2.62141e-11
Lrba	1.92199e-55	-0.638665	0.827	0.947	6.1915e-51
Zkscan3	1.20149e-12	-0.646064	0.18	0.323	3.87046e-08
Kidins220	4.57706e-35	-0.648484	0.539	0.785	1.47445e-30
Rai1	9.30962e-18	-0.651436	0.194	0.375	2.999e-13
Lrrfip1	2.91806e-16	-0.656924	0.241	0.421	9.40023e-12
Cbx5	5.37274e-13	-0.657241	0.163	0.302	1.73077e-08
Numb	1.73951e-21	-0.65799	0.313	0.533	5.60366e-17
Etfa	1.23115e-13	-0.659265	0.173	0.319	3.96604e-09
Ptprd	7.69752e-55	-0.660789	0.752	0.922	2.47968e-50
Rabgap1l	1.02232e-36	-0.661182	0.553	0.796	3.2933e-32
Kcnj1	3.62233e-31	-0.663788	0.476	0.725	1.1669e-26
2610507B11Rik	1.6079e-13	-0.664471	0.188	0.338	5.1797e-09
Tef	3.48634e-24	-0.666303	0.387	0.614	1.12309e-19
Gm12353	2.56398e-12	-0.672683	0.206	0.344	8.25961e-08
2210408I21Rik	1.59298e-12	-0.685929	0.197	0.332	5.13164e-08
Adgrg1	8.99406e-13	-0.688553	0.18	0.323	2.89735e-08
Mal	4.57782e-21	-0.688584	0.267	0.474	1.4747e-16
Strbp	2.12805e-38	-0.691498	0.527	0.773	6.85531e-34
Supt3	1.59656e-30	-0.691981	0.325	0.582	5.14316e-26
Hnrnpr	2.99864e-18	-0.695354	0.371	0.559	9.65981e-14
Pde4d	1.37257e-39	-0.69963	0.72	0.856	4.42159e-35
Atxn2	9.74343e-24	-0.700337	0.361	0.59	3.13875e-19
Ptprj	3.10065e-29	-0.700828	0.438	0.677	9.98845e-25
Pptc7	1.30884e-13	-0.704986	0.165	0.312	4.2163e-09
Fhit	1.26781e-63	-0.708917	0.741	0.931	4.08411e-59
Defb1	1.04065e-12	-0.71019	0.174	0.308	3.35235e-08
Tenm4	2.94471e-24	-0.71333	0.313	0.528	9.4861e-20
Vps13d	7.49351e-25	-0.718101	0.332	0.571	2.41396e-20
Agap1	1.45621e-30	-0.722803	0.447	0.692	4.69103e-26
Shroom4	1.2551e-29	-0.723381	0.501	0.723	4.04318e-25
Trio	4.36113e-30	-0.72508	0.353	0.612	1.40489e-25
Zbtb16	4.39942e-31	-0.725614	0.372	0.631	1.41723e-26
Pi4ka	7.64418e-24	-0.728322	0.29	0.517	2.4625e-19
Dnm1l	3.95915e-17	-0.73105	0.164	0.336	1.2754e-12
Arhgap5	8.33892e-38	-0.735985	0.51	0.762	2.6863e-33
Chdh	1.46931e-17	-0.736381	0.172	0.341	4.73322e-13
R3hcc1l	2.42538e-18	-0.738059	0.173	0.347	7.81312e-14
Sorl1	9.68342e-25	-0.745043	0.358	0.585	3.11942e-20
Pcca	1.19048e-24	-0.745952	0.28	0.508	3.83502e-20
Lgr4	1.26235e-27	-0.746292	0.405	0.628	4.06655e-23
Myo3b	4.48481e-32	-0.748049	0.377	0.635	1.44474e-27
Ctdspl	2.42646e-16	-0.748488	0.168	0.324	7.81658e-12
Cblb	6.33868e-18	-0.753393	0.266	0.456	2.04194e-13
Ptpn4	4.76989e-21	-0.759101	0.228	0.428	1.53657e-16
Nr2f2	6.55774e-19	-0.760445	0.165	0.341	2.11251e-14
Aktip	5.36757e-17	-0.763886	0.179	0.348	1.72911e-12
Dynlt2a2	1.31152e-20	-0.767054	0.239	0.436	4.22493e-16
Mprip	8.69884e-28	-0.769213	0.347	0.593	2.80225e-23
Sgpp2	3.29711e-24	-0.773408	0.295	0.519	1.06213e-19
Ahcyl1	2.54547e-17	-0.774856	0.148	0.31	8.19997e-13
Dnaaf9	1.66181e-29	-0.788403	0.306	0.557	5.35336e-25
Uqcc1	5.23727e-17	-0.796511	0.182	0.35	1.68714e-12
Pkp4	7.29266e-81	-0.797925	0.73	0.945	2.34926e-76
Stau2	2.81753e-31	-0.802785	0.345	0.596	9.0764e-27
Tln2	2.74246e-57	-0.804994	0.544	0.832	8.83456e-53
Rb1	6.02662e-33	-0.807433	0.29	0.555	1.94142e-28
Mir99ahg	1.10499e-39	-0.810926	0.418	0.699	3.5596e-35
Wnk4	1.20158e-33	-0.813849	0.398	0.657	3.87078e-29
Tmem135	1.9941e-28	-0.814473	0.353	0.592	6.42379e-24
Pax2	9.65929e-30	-0.816137	0.567	0.753	3.11164e-25
Ahdc1	6.75823e-22	-0.82134	0.218	0.42	2.1771e-17
Sntb2	3.76102e-16	-0.821607	0.167	0.32	1.21157e-11
Ubr5	4.75146e-37	-0.825989	0.338	0.622	1.53064e-32
Sestd1	1.91886e-40	-0.82647	0.394	0.681	6.18143e-36
Trmt1l	5.7901e-17	-0.82711	0.148	0.307	1.86522e-12
Zswim6	5.60437e-31	-0.829892	0.257	0.505	1.80539e-26
Slc1a5	6.47435e-18	-0.830517	0.17	0.339	2.08565e-13
Sipa1l3	2.77489e-21	-0.839211	0.235	0.436	8.93902e-17
Nfia	5.6227e-31	-0.843939	0.276	0.525	1.8113e-26
Paqr5	1.78517e-68	-0.843951	0.694	0.901	5.75075e-64
Limch1	9.93505e-44	-0.844218	0.394	0.686	3.20048e-39
Reep3	4.98347e-17	-0.849133	0.165	0.325	1.60538e-12
Pde7a	2.06653e-19	-0.850345	0.178	0.356	6.65711e-15
Gm16751	1.84451e-19	-0.855746	0.19	0.372	5.94189e-15
Chd9	7.44246e-46	-0.855854	0.582	0.805	2.39751e-41
Tacc2	1.43841e-18	-0.859252	0.174	0.346	4.63368e-14
Slc25a13	1.70377e-17	-0.863716	0.17	0.332	5.48852e-13
Tfdp2	6.05512e-13	-0.871276	0.175	0.306	1.9506e-08
Magi1	2.64774e-59	-0.885318	0.603	0.832	8.52942e-55
Eps15l1	5.84615e-25	-0.891048	0.208	0.431	1.88328e-20
Kyat1	3.41536e-20	-0.895134	0.179	0.362	1.10022e-15
Casr	2.40004e-25	-0.898428	0.469	0.632	7.73149e-21
Plekha7	2.64536e-61	-0.904217	0.511	0.803	8.52176e-57
Cyth1	2.41706e-28	-0.905906	0.229	0.466	7.78631e-24
Zhx3	7.71427e-38	-0.908301	0.286	0.565	2.48508e-33
Ppp2r5a	1.95733e-19	-0.911021	0.182	0.361	6.30535e-15
Ptprk	4.89676e-47	-0.916172	0.501	0.757	1.57744e-42
Cytip	2.4797e-27	-0.91783	0.239	0.463	7.98812e-23
Ldhb	5.28575e-36	-0.92123	0.32	0.588	1.70275e-31
Pde4c	1.10468e-32	-0.933849	0.267	0.527	3.55861e-28
Zmynd8	2.25991e-36	-0.937959	0.331	0.594	7.28007e-32
Agpat3	2.06272e-21	-0.947859	0.155	0.34	6.64485e-17
Skap2	2.53892e-25	-0.952427	0.178	0.386	8.17888e-21
Pdgfd	3.12706e-53	-0.959061	0.469	0.747	1.00735e-48
Mfn1	1.81707e-18	-0.959274	0.15	0.317	5.85351e-14
Tgfbr3	2.19531e-23	-0.960121	0.19	0.387	7.07198e-19
Cpeb3	1.90756e-66	-0.961245	0.476	0.796	6.14502e-62
Ctnnal1	1.1992e-19	-0.964983	0.158	0.332	3.8631e-15
Gm20732	2.46815e-25	-0.971107	0.208	0.42	7.95091e-21
Lpgat1	6.34855e-25	-0.976072	0.169	0.374	2.04512e-20
Tspan9	1.0872e-28	-0.982172	0.218	0.447	3.5023e-24
Tmem72	2.53917e-96	-0.993549	0.612	0.899	8.1797e-92
Mitf	7.15525e-60	-0.999919	0.443	0.754	2.30499e-55
Desi2	2.53198e-29	-1.00029	0.224	0.46	8.15652e-25
Kcnj16	1.68492e-76	-1.00414	0.575	0.848	5.4278e-72
Mtss1	4.5623e-22	-1.00636	0.159	0.338	1.4697e-17
Ndufs1	1.14399e-33	-1.00985	0.22	0.475	3.68523e-29
Becn1	3.59513e-24	-1.01449	0.155	0.35	1.15813e-19
Peli2	1.89481e-33	-1.0215	0.199	0.444	6.10394e-29
Grik5	8.04566e-19	-1.02202	0.139	0.3	2.59183e-14
Stat5b	6.42034e-24	-1.03073	0.164	0.356	2.06825e-19
Foxo3	3.08134e-36	-1.03392	0.291	0.546	9.92622e-32
Ddo	3.27268e-49	-1.04104	0.327	0.632	1.05426e-44
Ogdh	1.43448e-53	-1.04269	0.364	0.679	4.62103e-49
Ptpn13	9.79879e-76	-1.04543	0.5	0.819	3.15658e-71
App	3.61911e-69	-1.04571	0.509	0.793	1.16586e-64
Larp1b	7.54062e-48	-1.04632	0.311	0.614	2.42913e-43
Efna5	6.92455e-62	-1.06087	0.514	0.779	2.23067e-57
Epb41	1.04087e-116	-1.07209	0.665	0.927	3.35304e-112
Abcc1	4.00919e-23	-1.09464	0.127	0.307	1.29152e-18
Pik3r3	1.37028e-25	-1.10269	0.16	0.354	4.41422e-21
Kap	2.92589e-30	-1.10292	0.179	0.376	9.42547e-26
Bicdl1	6.58349e-41	-1.1032	0.261	0.538	2.12081e-36
Rnf128	3.30167e-26	-1.10491	0.16	0.358	1.0636e-21
Nedd4l	6.9152e-102	-1.124	0.558	0.884	2.22766e-97
Slc25a12	5.44777e-57	-1.13526	0.343	0.666	1.75494e-52
Iqsec1	3.66175e-37	-1.14196	0.203	0.456	1.1796e-32
Lamb1	1.17469e-42	-1.14374	0.299	0.569	3.78416e-38
Uqcrc2	1.13985e-26	-1.14519	0.146	0.348	3.67191e-22
0610040J01Rik	2.19244e-68	-1.16094	0.376	0.709	7.06273e-64
Dlst	5.47557e-31	-1.16254	0.147	0.372	1.7639e-26
BC034090	5.11347e-29	-1.16267	0.16	0.38	1.64725e-24
Cabcoco1	1.69559e-43	-1.16389	0.214	0.492	5.46217e-39
Ptpn18	4.75283e-25	-1.16459	0.132	0.322	1.53108e-20
Ppp1r1a	2.29165e-69	-1.16534	0.348	0.711	7.38231e-65
Dlat	1.28227e-32	-1.16976	0.164	0.4	4.1307e-28
Phldb2	8.8527e-161	-1.17693	0.724	0.964	2.85181e-156
Sim1	1.43739e-69	-1.18088	0.461	0.769	4.63042e-65
Cox10	3.75883e-26	-1.18472	0.131	0.325	1.21087e-21
Atp1a1	3.92177e-144	-1.18845	0.669	0.947	1.26336e-139
Fgfr2	3.07048e-36	-1.19309	0.19	0.442	9.89124e-32
Fam13a	2.10271e-34	-1.19863	0.184	0.426	6.77366e-30
Atp1b1	7.49717e-190	-1.19998	0.787	0.986	2.41514e-185
Atp5c1	1.00096e-34	-1.20124	0.168	0.411	3.22451e-30
Top3b	2.53709e-49	-1.23073	0.251	0.559	8.17297e-45
Macrod1	2.95702e-30	-1.2309	0.131	0.343	9.52574e-26
Tanc2	2.45862e-47	-1.23439	0.228	0.518	7.92019e-43
Lnx1	2.96476e-86	-1.2414	0.379	0.759	9.55068e-82
Creb3l2	5.61876e-30	-1.2721	0.136	0.347	1.81003e-25
Tns1	1.22968e-155	-1.29531	0.624	0.936	3.96128e-151
Fermt2	8.73167e-34	-1.30305	0.154	0.389	2.81282e-29
Fhod3	3.09273e-107	-1.31501	0.49	0.838	9.96294e-103
Plekhg1	1.4344e-95	-1.31956	0.377	0.777	4.62076e-91
Tcf7l2	2.19102e-94	-1.32412	0.356	0.755	7.05814e-90
St3gal6	1.02927e-56	-1.3262	0.249	0.566	3.3157e-52
P3h2	3.50464e-138	-1.33198	0.59	0.915	1.12899e-133
Atp5pb	1.44648e-28	-1.36999	0.106	0.303	4.65968e-24
Capn2	1.88366e-28	-1.37713	0.114	0.312	6.06801e-24
Slc16a12	3.31175e-35	-1.38394	0.131	0.362	1.06685e-30
Sat1	3.68806e-41	-1.40787	0.203	0.465	1.18807e-36
Nnt.1	6.75319e-49	-1.40875	0.172	0.468	2.17547e-44
Pclo	8.46893e-96	-1.41894	0.33	0.729	2.72818e-91
Zfp7	2.4648e-32	-1.42054	0.111	0.326	7.94011e-28
2210408F21Rik	2.38065e-50	-1.42634	0.333	0.621	7.66903e-46
Aldh1l1	3.33306e-43	-1.43916	0.147	0.416	1.07371e-38
Fam53b	2.95089e-46	-1.44537	0.162	0.441	9.50601e-42
Pacsin2	6.50953e-37	-1.449	0.117	0.353	2.09698e-32
Add3	8.90223e-38	-1.45274	0.133	0.376	2.86777e-33
Rbms1	9.29466e-67	-1.45315	0.221	0.57	2.99418e-62
Gpc5	3.24162e-33	-1.4693	0.143	0.354	1.04426e-28
Mfsd4a	3.79315e-67	-1.47134	0.228	0.584	1.22192e-62
Chchd3	4.05554e-124	-1.47147	0.417	0.823	1.30645e-119
Myo6	6.42333e-101	-1.47812	0.382	0.762	2.06921e-96
Slc16a7	3.25471e-94	-1.48326	0.376	0.748	1.04847e-89
Ppargc1b	1.17152e-42	-1.48611	0.142	0.406	3.77393e-38
Acadsb	2.0104e-59	-1.49125	0.205	0.531	6.4763e-55
Peak1	5.2951e-34	-1.4943	0.114	0.334	1.70576e-29
Slc25a3	1.21189e-50	-1.49627	0.167	0.464	3.90398e-46
Igf1r	3.99619e-164	-1.49798	0.581	0.908	1.28733e-159
Slco3a1	1.15811e-77	-1.50882	0.296	0.653	3.73075e-73
Slc43a2	4.43112e-45	-1.51064	0.175	0.442	1.42744e-40
Luzp1	7.32804e-44	-1.51687	0.139	0.404	2.36065e-39
Baiap2l2	9.1919e-84	-1.5188	0.279	0.661	2.96108e-79
Nfyc	7.28596e-134	-1.51956	0.403	0.824	2.3471e-129
Fmn1	5.31064e-89	-1.54591	0.267	0.665	1.71077e-84
Dnah7b	8.14172e-46	-1.54644	0.134	0.406	2.62277e-41
Pcsk7	2.33226e-47	-1.54681	0.148	0.431	7.51313e-43
Wwc1	2.46438e-123	-1.55115	0.407	0.807	7.93874e-119
Socs5	2.84585e-50	-1.55483	0.157	0.447	9.16763e-46
Ptger3	2.21098e-94	-1.55545	0.433	0.732	7.12244e-90
Atp5b	2.45547e-54	-1.5572	0.164	0.468	7.91006e-50
Itgb6	2.38288e-40	-1.57316	0.167	0.418	7.67621e-36
Rbpms	4.00837e-108	-1.58916	0.322	0.741	1.29126e-103
Ahcyl2	7.39046e-106	-1.59073	0.346	0.747	2.38076e-101
Dcun1d1	1.83972e-84	-1.61836	0.251	0.639	5.92648e-80
Bicc1	7.9724e-198	-1.61912	0.572	0.938	2.56823e-193
Plekhg3	5.8471e-62	-1.62292	0.182	0.513	1.88358e-57
Arhgap29	1.82152e-39	-1.63518	0.123	0.366	5.86785e-35
Ston2	2.87004e-100	-1.64206	0.269	0.685	9.24555e-96
Kng2	2.22056e-265	-1.64483	0.703	0.977	7.1533e-261
Cdkl1	2.06925e-136	-1.65337	0.402	0.82	6.66587e-132
Enah	1.17287e-77	-1.65783	0.215	0.592	3.77827e-73
Gm42941	2.1807e-58	-1.66038	0.146	0.462	7.02491e-54
Eva1a	2.32088e-62	-1.68306	0.177	0.503	7.47649e-58
Osbpl1a	1.45686e-43	-1.69765	0.107	0.365	4.69312e-39
Sorbs1	5.56614e-57	-1.70534	0.136	0.442	1.79308e-52
Adck1	9.99966e-38	-1.7315	0.096	0.323	3.22129e-33
Apbb2	9.83766e-115	-1.74073	0.379	0.773	3.1691e-110
Aff1	1.569e-98	-1.74075	0.296	0.687	5.05436e-94
Pank1	3.24156e-45	-1.74942	0.093	0.348	1.04424e-40
Mdh1	6.56389e-45	-1.75027	0.104	0.364	2.11449e-40
Sh3rf1	8.22905e-88	-1.75124	0.256	0.634	2.65091e-83
Magi3	5.21043e-82	-1.75646	0.24	0.613	1.67849e-77
Dmtn	7.88465e-66	-1.75747	0.16	0.501	2.53996e-61
Wbp1l	5.016e-79	-1.76758	0.199	0.572	1.61586e-74
Oxct1	3.01657e-112	-1.76932	0.259	0.698	9.71757e-108
Dst	1.71e-282	-1.77736	0.664	0.974	5.50858e-278
Tom1l2	6.3243e-115	-1.79133	0.305	0.724	2.03731e-110
Arhgap6	1.31466e-200	-1.81588	0.454	0.916	4.23505e-196
Ghr	3.24608e-106	-1.8292	0.27	0.67	1.04569e-101
Myo18a	1.27156e-99	-1.83084	0.236	0.649	4.0962e-95
Atp5a1	6.9567e-38	-1.83798	0.092	0.316	2.24103e-33
Cldn10	9.74423e-37	-1.85546	0.091	0.309	3.13901e-32
Ly6a	8.47369e-45	-1.87119	0.106	0.357	2.72971e-40
Colgalt2	3.71606e-50	-1.88599	0.132	0.405	1.19709e-45
Pfkp	5.51541e-40	-1.93059	0.08	0.312	1.77674e-35
Fam107b	7.97592e-66	-1.96525	0.129	0.453	2.56936e-61
Pkhd1	0	-1.96879	0.92	0.999	0
Sgk2	1.56652e-45	-1.97306	0.083	0.335	5.04639e-41
Vegfa	2.18886e-58	-1.99935	0.103	0.406	7.05118e-54
St3gal4	7.91623e-61	-2.04987	0.127	0.434	2.55013e-56
Glis3	9.77307e-308	-2.07077	0.57	0.974	3.1483e-303
Syt17	5.26516e-57	-2.08557	0.09	0.381	1.69612e-52
Fgf1	5.01876e-92	-2.0916	0.167	0.562	1.61674e-87
Plcl1	5.9013e-103	-2.09228	0.184	0.608	1.90105e-98
Cobl	5.18491e-116	-2.1109	0.185	0.639	1.67027e-111
Cox7b	1.42046e-56	-2.11995	0.092	0.383	4.57587e-52
Aco2	1.4799e-80	-2.14374	0.133	0.504	4.76735e-76
Idh2	1.21187e-117	-2.1501	0.179	0.635	3.90392e-113
Cdc42bpa	4.49447e-104	-2.1603	0.139	0.578	1.44785e-99
Cgnl1	1.02603e-277	-2.164	0.582	0.96	3.30526e-273
Eps8l2	8.65693e-92	-2.20265	0.147	0.543	2.78874e-87
Stard8	3.02875e-103	-2.22612	0.139	0.568	9.75682e-99
Kcnq1	4.5104e-71	-2.2262	0.109	0.445	1.45298e-66
Hes1	1.94101e-42	-2.23095	0.072	0.303	6.25276e-38
Nrbp2	1.66574e-117	-2.23702	0.159	0.617	5.36603e-113
Ahnak	6.9935e-61	-2.24455	0.091	0.395	2.25289e-56
Ppfibp1	1.03266e-85	-2.24459	0.124	0.506	3.32661e-81
Lpin2	1.41226e-64	-2.24574	0.106	0.422	4.54944e-60
Nudt4	4.99088e-183	-2.2656	0.286	0.804	1.60776e-178
Ncoa7	4.28648e-70	-2.29698	0.091	0.418	1.38085e-65
Cox11	3.56433e-47	-2.30525	0.063	0.312	1.14821e-42
Arhgap24	1.03264e-153	-2.30691	0.29	0.754	3.32654e-149
Arhgef18	3.81986e-117	-2.35388	0.15	0.605	1.23053e-112
Trak2	1.63928e-65	-2.36174	0.083	0.401	5.28076e-61
Fxyd2	2.99492e-260	-2.37301	0.552	0.935	9.64782e-256
Pcyt2	3.81643e-54	-2.39019	0.067	0.34	1.22943e-49
Nampt	3.1122e-64	-2.42012	0.078	0.388	1.00256e-59
Ank3	0	-2.42517	0.859	0.999	0
Trp53bp2	5.57122e-72	-2.42747	0.095	0.432	1.79471e-67
Pitpnc1	4.08446e-105	-2.51075	0.136	0.555	1.31577e-100
Me3	1.40797e-244	-2.53339	0.251	0.865	4.53562e-240
Myo10	7.76811e-150	-2.57249	0.158	0.668	2.50242e-145
Timp3	1.30202e-123	-2.58445	0.24	0.661	4.19432e-119
Hk1	2.11965e-111	-2.60171	0.112	0.553	6.82824e-107
Specc1	2.46733e-138	-2.65252	0.129	0.626	7.94825e-134
Gm16685	4.22671e-139	-2.66801	0.122	0.622	1.36159e-134
Gal3st1	4.0577e-64	-2.70899	0.056	0.361	1.30715e-59
Ndst1	5.06831e-75	-2.72892	0.067	0.406	1.63271e-70
Nr1h4	1.68954e-67	-2.73153	0.071	0.378	5.44268e-63
Rab6b	1.8837e-62	-2.73187	0.063	0.358	6.06814e-58
Gm17276	1.25091e-52	-2.73502	0.051	0.311	4.02967e-48
Dtna	2.29058e-65	-2.80996	0.058	0.362	7.37886e-61
Ggt1	1.05897e-49	-2.82631	0.075	0.316	3.41137e-45
Cyfip2	2.42464e-224	-2.87621	0.198	0.794	7.81075e-220
Irs1	2.84274e-76	-2.92272	0.072	0.41	9.15759e-72
Epb41l5	7.71996e-195	-2.948	0.153	0.73	2.48691e-190
Nckap5	9.3678e-270	-2.96904	0.229	0.859	3.01774e-265
Dnm3	0	-2.97872	0.284	0.914	0
Shank2	3.33764e-303	-2.98889	0.255	0.901	1.07519e-298
Glis2	1.72959e-55	-3.02877	0.042	0.305	5.5717e-51
Steap2	3.09667e-61	-3.04082	0.045	0.329	9.97561e-57
Plxdc2	2.62094e-284	-3.04605	0.256	0.878	8.4431e-280
Acsl1	5.47424e-91	-3.19308	0.066	0.443	1.76347e-86
Kctd8	2.48617e-55	-3.26369	0.047	0.308	8.00895e-51
Bckdhb	7.98584e-300	-3.33001	0.236	0.878	2.57256e-295
4930556J24Rik	3.29688e-58	-3.36506	0.035	0.306	1.06206e-53
Filip1l	2.10564e-54	-3.38784	0.052	0.31	6.78312e-50
Pde1a	2.30005e-266	-3.41984	0.185	0.826	7.40937e-262
Cacnb2	1.03332e-79	-3.49871	0.049	0.386	3.32874e-75
Mrps6	4.39696e-222	-3.51834	0.143	0.753	1.41644e-217
Acot9	2.69148e-68	-3.52945	0.035	0.337	8.67032e-64
Scin	1.90343e-111	-3.61038	0.056	0.483	6.1317e-107
Stxbp4	1.02954e-301	-3.62251	0.168	0.856	3.31658e-297
Igfbp7	2.90302e-114	-3.64061	0.076	0.499	9.3518e-110
Ninl	1.10343e-143	-3.68101	0.061	0.561	3.55459e-139
Ppargc1a	0	-3.76976	0.208	0.91	0
Sox5	1.15856e-254	-3.90425	0.102	0.774	3.73217e-250
Gm16310	4.47165e-142	-3.93608	0.056	0.552	1.4405e-137
Cfap69	6.05326e-85	-3.96116	0.035	0.385	1.95e-80
Pla1a	1.50695e-82	-4.02074	0.032	0.375	4.8545e-78
Fads6	1.69845e-74	-4.06209	0.029	0.345	5.47138e-70
Slc5a3	0	-4.15477	0.236	0.932	0
Erc2	7.65338e-174	-4.33266	0.058	0.609	2.46546e-169
Esrrb	3.66529e-278	-4.41944	0.091	0.789	1.18074e-273
Chst9	2.1479e-239	-4.64266	0.055	0.719	6.91924e-235
Ano4	3.37685e-75	-4.71991	0.021	0.339	1.08782e-70
Ank2	3.13069e-82	-4.73697	0.021	0.359	1.00852e-77
Kank1	5.49988e-191	-4.75273	0.051	0.63	1.77173e-186
Lrrk2	5.09563e-143	-4.84068	0.035	0.522	1.64151e-138
Zfpm2	7.88118e-101	-4.86174	0.024	0.414	2.53884e-96
Fry	1.59203e-155	-4.87202	0.03	0.549	5.12856e-151
Slc2a13	1.11288e-163	-4.88543	0.04	0.574	3.58504e-159
Sim2	1.31378e-75	-5.17669	0.01	0.325	4.2322e-71
Wfdc15b	2.50346e-87	-5.56086	0.016	0.364	8.06463e-83
Mylk	2.54756e-69	-5.63151	0.014	0.307	8.20671e-65
Fa2h	1.17357e-85	-5.65924	0.014	0.358	3.78054e-81
Gm13075	6.60095e-72	-5.85571	0.007	0.309	2.12643e-67
Ntn4	2.699e-149	-5.8666	0.03	0.53	8.69456e-145
Tinag	2.36594e-85	-5.92414	0.019	0.361	7.62162e-81
Rap1gap	3.8638e-163	-6.02558	0.026	0.554	1.24469e-158
Sgcz	1.5253e-205	-6.3311	0.036	0.646	4.9136e-201
Gp2	2.4332e-74	-6.69546	0.009	0.317	7.83831e-70
4732465J04Rik	3.08521e-108	-6.89769	0.012	0.417	9.9387e-104
Rgs6	0	-7.01189	0.021	0.901	0
Sult1d1	1.34682e-74	-7.35068	0.002	0.311	4.33865e-70
Pcsk6	2.09282e-145	-7.64722	0.007	0.504	6.7418e-141
Cacnb4	0	-8.17994	0.006	0.858	0
Nuak2	2.58048e-77	-8.24439	0.001	0.318	8.31275e-73
Umod	0	-8.43259	0.006	0.979	0
Abca13	0	-8.59246	0.005	0.937	0
Slc9a3	5.27999e-266	-8.66606	0.004	0.725	1.70089e-261
Slc22a4	1.88713e-85	-8.89052	0.001	0.343	6.0792e-81
Pak6	3.64346e-93	-8.99003	0.001	0.366	1.1737e-88
Egf	0	-9.44736	0.005	0.968	0

## Sheet: DEGs_Prol
gene	p_val	avg_log2FC	pct.1	pct.2	p_val_adj
Top2a	4.14723e-109	8.7474	0.375	0.004	1.33599e-104
Cdca2	9.28117e-160	8.19359	0.312	0.002	2.98983e-155
Cenpf	5.99152e-210	8.16908	0.312	0.001	1.93011e-205
Rgs3	3.86313e-80	7.94969	0.312	0.004	1.24447e-75
Uhrf1	3.27063e-121	7.26635	0.312	0.002	1.0536e-116
Knl1	1.60536e-52	7.09191	0.312	0.006	5.17149e-48
Brca1	2.38881e-108	6.91957	0.375	0.004	7.69532e-104
Tpx2	1.83254e-112	6.82943	0.375	0.004	5.90335e-108
Kntc1	1.66194e-97	6.7627	0.312	0.003	5.35379e-93
Kif4	1.3559e-128	6.75591	0.312	0.002	4.36791e-124
Polq	1.94532e-100	6.69606	0.375	0.004	6.26666e-96
Diaph3	1.53145e-82	6.69143	0.562	0.013	4.93342e-78
Pclaf	9.95913e-121	6.67543	0.312	0.002	3.20823e-116
Atad2	4.32432e-121	6.67473	0.688	0.013	1.39304e-116
Clspn	1.27221e-65	6.45694	0.312	0.005	4.09829e-61
Racgap1	6.5489e-69	6.20347	0.312	0.005	2.10966e-64
Efcab11	1.04871e-38	5.95219	0.312	0.008	3.37831e-34
Cit	8.22131e-101	5.77363	0.438	0.006	2.64841e-96
Pole	6.93181e-77	5.54333	0.375	0.006	2.23301e-72
Zgrf1	3.33451e-47	5.52872	0.438	0.013	1.07418e-42
Cdc45	2.86139e-46	5.43818	0.312	0.007	9.21767e-42
Brip1	3.5409e-35	5.01097	0.312	0.009	1.14067e-30
Crybg1	2.51205e-23	4.91313	0.312	0.014	8.09231e-19
Haus4	1.19039e-27	4.81409	0.312	0.012	3.83473e-23
Spc25	4.52764e-18	4.71973	0.312	0.019	1.45854e-13
Pmf1	8.21629e-32	4.55093	0.375	0.015	2.64679e-27
Mms22l	1.77738e-19	4.54634	0.312	0.017	5.72565e-15
Kif24	1.64108e-18	4.51244	0.375	0.026	5.28659e-14
Rad51b	2.02858e-34	4.48455	0.688	0.046	6.53486e-30
Hells	3.10756e-30	4.48345	0.562	0.035	1.00107e-25
Katnal2	6.65194e-31	4.40014	0.375	0.015	2.14286e-26
Blm	3.36415e-25	4.39823	0.312	0.013	1.08373e-20
Rgs12	8.61589e-23	4.34587	0.312	0.014	2.77552e-18
Cenpp	2.4075e-19	4.2748	0.625	0.068	7.75554e-15
Lhfpl2	2.99937e-22	4.17042	0.312	0.015	9.66217e-18
Prim2	4.3032e-15	3.85721	0.438	0.043	1.38623e-10
Tbc1d31	1.1362e-12	3.817	0.312	0.026	3.66017e-08
Zfand4	8.8328e-16	3.76116	0.312	0.021	2.8454e-11
Sgcd	4.22511e-16	3.6602	0.688	0.096	1.36108e-11
Dut	4.54515e-14	3.63029	0.375	0.033	1.46418e-09
Topbp1	3.85429e-19	3.60099	0.438	0.033	1.24162e-14
Mcph1	1.00088e-10	3.5711	0.438	0.057	3.22424e-06
Hjurp	3.04249e-14	3.55409	0.438	0.044	9.80108e-10
Camkk2	2.87494e-16	3.51908	0.438	0.039	9.26133e-12
Fmnl3	4.30323e-16	3.47566	0.438	0.039	1.38624e-11
Zfp981	6.01069e-09	3.42083	0.312	0.037	0.000193628
Evl	1.23948e-20	3.39549	0.562	0.049	3.99286e-16
Ncapd3	6.05888e-14	3.34927	0.625	0.093	1.95181e-09
Ezh2	6.23959e-13	3.24607	0.625	0.104	2.01002e-08
Svil	1.4926e-16	3.17441	0.5	0.048	4.80825e-12
Wdr89	3.61013e-10	3.14552	0.312	0.032	1.16297e-05
Gvin2	1.39588e-06	3.13119	0.312	0.051	0.0449669
Pola1	3.67045e-12	3.11122	0.688	0.124	1.1824e-07
Smarcal1	2.02342e-09	3.08961	0.375	0.05	6.51824e-05
Cep128	2.41368e-10	3.0421	0.562	0.101	7.77544e-06
Usp1	1.17439e-10	3.03822	0.312	0.03	3.78319e-06
Nup205	4.26621e-07	3.00665	0.375	0.066	0.0137432
Dock10	7.53754e-08	2.96878	0.312	0.042	0.00242814
Kirrel3	2.40593e-08	2.95562	0.5	0.096	0.000775048
Rnf141	1.0064e-10	2.9436	0.312	0.03	3.24203e-06
Casp2	1.02948e-09	2.85016	0.312	0.033	3.31638e-05
Psma5	3.81429e-12	2.8469	0.438	0.049	1.22873e-07
Pgrmc2	2.37353e-07	2.7835	0.312	0.044	0.0076461
Wars	1.08639e-07	2.73703	0.312	0.041	0.0034997
Anp32b	2.63021e-09	2.7293	0.375	0.048	8.47297e-05
Lin54	1.2425e-07	2.71844	0.375	0.061	0.00400259
Pik3cb	2.6462e-07	2.71546	0.375	0.061	0.00852447
Tmem223	8.4603e-07	2.53319	0.312	0.047	0.027254
Nsd2	2.5462e-11	2.51184	0.812	0.196	8.20232e-07
Nudt21	1.52944e-06	2.48889	0.312	0.048	0.0492694
Mast2	2.46002e-07	2.44216	0.562	0.131	0.0079247
A630089N07Rik	5.5126e-07	2.43735	0.375	0.064	0.0177583
Tmpo	3.77242e-09	2.41815	0.5	0.082	0.000121525
Sf3b6	1.57592e-08	2.34194	0.438	0.067	0.000507667
Akt3	1.30211e-06	2.32251	0.438	0.09	0.0419461
Dek	2.77211e-07	2.29754	0.5	0.103	0.00893009
Gm49027	1.33949e-06	2.2879	0.375	0.066	0.0431502
Fkbp2	2.58345e-09	2.20032	0.5	0.076	8.32233e-05
Anp32a	6.1862e-07	2.0367	0.438	0.079	0.0199282
