# Supplementary material for: Distinct cell types along thick ascending limb express pathways for monovalent and divalent cation transport
Source: JCI Insight. 2025 Jun 5;10(13):e190992. doi: 10.1172/jci.insight.190992 (PMC12306624; doi:10.1172/jci.insight.190992)
Supplement: Supplemental data set 2 [file jciinsight-10-190992-s094.xlsx]

## Sheet: Rat
gene	p_val	avg_log2FC	pct.1	pct.2	p_val_adj
Gfod1	7.54323e-95	3.80674	0.337	0.038	1.55715e-90
Tmcc3	1.41699e-112	3.09393	0.425	0.082	2.9251e-108
Igf1	1.84783e-91	3.02738	0.359	0.06	3.81448e-87
Pcsk6	5.98485e-200	2.98351	0.626	0.147	1.23545e-195
Ptger3	9.68429e-298	2.97956	0.773	0.198	1.99913e-293
Ndrg4	1.27433e-57	2.92327	0.251	0.041	2.63061e-53
Cit	2.37759e-137	2.77941	0.506	0.112	4.90806e-133
Slc4a10	8.03459e-76	2.67773	0.335	0.07	1.65858e-71
Egr1	4.55499e-137	2.57684	0.526	0.141	9.40287e-133
Slc4a7	3.4066e-138	2.51555	0.568	0.193	7.03225e-134
Cdk6	1.17247e-115	2.44047	0.493	0.135	2.42033e-111
Prox1	1.60363e-86	2.36363	0.417	0.122	3.31038e-82
Cldn10	5.54239e-223	2.35196	0.735	0.262	1.14412e-218
Bcar3	5.58875e-88	2.2425	0.429	0.129	1.15369e-83
Hist1h2bq	2.29043e-83	2.23849	0.428	0.135	4.72814e-79
H1f4	1.25501e-60	2.12826	0.338	0.103	2.59073e-56
Gulp1	2.33785e-46	2.01805	0.297	0.101	4.82602e-42
Gsap	1.04759e-58	2.01551	0.33	0.095	2.16253e-54
Ppp1r1b	1.36179e-43	2.00512	0.256	0.072	2.81114e-39
Fgf1	2.45411e-73	1.96434	0.4	0.128	5.06602e-69
AABR07029596.1	2.6765e-54	1.86749	0.327	0.102	5.5251e-50
Jdp2	1.68136e-52	1.86261	0.376	0.158	3.47084e-48
Mt2A	1.87898e-50	1.8174	0.364	0.152	3.87878e-46
Abcc5	3.16511e-65	1.78332	0.423	0.169	6.53374e-61
H3f3a	1.42461e-106	1.75744	0.592	0.273	2.94081e-102
Lpl	1.26248e-61	1.75067	0.397	0.147	2.60614e-57
Slco3a1	6.51439e-59	1.74396	0.433	0.196	1.34477e-54
Hes1	1.32754e-53	1.73119	0.424	0.203	2.74043e-49
Ckb	2.77143e-36	1.71539	0.258	0.09	5.72105e-32
Agfg2	2.70593e-68	1.69953	0.45	0.187	5.58586e-64
Ppara	2.99603e-92	1.66108	0.569	0.279	6.18471e-88
Slc8b1	2.96442e-60	1.66077	0.428	0.184	6.11945e-56
Junb	2.69532e-62	1.6086	0.418	0.164	5.56395e-58
Fabp3	2.2988e-28	1.56516	0.25	0.106	4.74541e-24
Rbms3	5.3118e-255	1.51524	0.942	0.806	1.09651e-250
Esrrb	1.03668e-38	1.50643	0.296	0.113	2.14001e-34
Anxa6	8.31878e-65	1.4713	0.472	0.217	1.71725e-60
Slc38a1	7.96392e-46	1.47028	0.34	0.13	1.64399e-41
Synpo2	6.43783e-38	1.46791	0.312	0.133	1.32896e-33
Pdgfa	5.50064e-64	1.43944	0.483	0.227	1.1355e-59
Acsl1	1.53109e-115	1.42426	0.693	0.39	3.16063e-111
Slc22a5	1.28632e-44	1.4208	0.37	0.163	2.65534e-40
Pik3r1	2.20192e-98	1.41213	0.702	0.428	4.54543e-94
Arhgef37	1.77142e-34	1.41107	0.298	0.124	3.65674e-30
Pdlim5	2.98355e-41	1.40999	0.336	0.139	6.15894e-37
Snhg11	1.90929e-54	1.4055	0.434	0.197	3.94135e-50
Rcan2	9.95108e-53	1.36905	0.45	0.226	2.0542e-48
Septin4	1.64463e-37	1.35654	0.35	0.166	3.39502e-33
St14	5.88499e-35	1.35258	0.349	0.175	1.21484e-30
Lrp5	6.02053e-63	1.34946	0.518	0.277	1.24282e-58
AC096473.3	4.83606e-30	1.3466	0.314	0.158	9.98307e-26
Prom2	9.60982e-31	1.33657	0.286	0.129	1.98376e-26
Jun	2.28499e-43	1.3316	0.404	0.198	4.7169e-39
Tnni3k	8.00757e-34	1.31929	0.285	0.116	1.653e-29
C5	2.52396e-50	1.30351	0.441	0.215	5.21021e-46
Veph1	1.02162e-107	1.30196	0.727	0.457	2.10894e-103
Errfi1	5.69423e-34	1.29808	0.396	0.219	1.17546e-29
Ninl	8.72478e-57	1.29353	0.486	0.246	1.80106e-52
Kazn	1.48937e-57	1.2789	0.515	0.28	3.0745e-53
Zfp36l1	1.15016e-63	1.27757	0.56	0.309	2.37427e-59
Ndst1	3.54721e-32	1.27029	0.33	0.164	7.3225e-28
Irs1	7.04549e-44	1.26134	0.427	0.224	1.4544e-39
Gcgr	2.14645e-28	1.21348	0.276	0.124	4.43092e-24
Tob1	6.50622e-27	1.20324	0.291	0.142	1.34308e-22
St3gal6	2.16454e-41	1.19296	0.424	0.222	4.46827e-37
Pecr	1.34956e-25	1.17784	0.282	0.137	2.7859e-21
Man1c1	9.0439e-60	1.15601	0.578	0.352	1.86693e-55
Bicdl1	2.82371e-61	1.15507	0.603	0.371	5.82899e-57
Zfp827	7.24774e-44	1.15236	0.465	0.263	1.49615e-39
Rap1gap	4.58286e-32	1.14211	0.364	0.193	9.4604e-28
Txnip	3.46203e-66	1.13881	0.659	0.458	7.14667e-62
Neto2	4.75586e-24	1.13096	0.3	0.159	9.81752e-20
Bcl2	5.15046e-84	1.12448	0.713	0.462	1.06321e-79
Igf1r	1.89543e-127	1.12215	0.872	0.71	3.91273e-123
Rnf150	2.23067e-36	1.11548	0.425	0.241	4.60478e-32
Tshr	1.70276e-29	1.1144	0.357	0.192	3.51501e-25
Spon1	8.61048e-87	1.08232	0.753	0.523	1.77746e-82
Sh2d4a	5.13997e-25	1.07645	0.317	0.17	1.06104e-20
Sim2	2.44587e-34	1.05441	0.416	0.236	5.04901e-30
Pyroxd2	3.38344e-46	1.04448	0.537	0.33	6.98444e-42
Wnk4	9.1786e-19	1.04285	0.251	0.132	1.89474e-14
Ppargc1b	7.32943e-30	1.01706	0.394	0.225	1.51301e-25
Mpc1	2.97034e-59	1.01089	0.659	0.463	6.13168e-55
Tgfbr3	6.79737e-38	1.00525	0.492	0.309	1.40318e-33
Tfrc	5.27728e-18	0.998056	0.268	0.15	1.08939e-13
Ntn4	1.11258e-23	0.992544	0.287	0.147	2.2967e-19
Ank2	2.44121e-28	0.986944	0.438	0.288	5.03939e-24
Pdgfd	1.74115e-65	0.98353	0.692	0.471	3.59426e-61
Ephb2	6.84686e-48	0.983259	0.583	0.377	1.4134e-43
Prelid2	1.43823e-22	0.981986	0.293	0.156	2.96894e-18
Ipmk	9.45435e-28	0.981979	0.452	0.295	1.95166e-23
Limch1	3.62267e-50	0.977125	0.597	0.382	7.47828e-46
Pdgfc	1.22244e-43	0.972358	0.53	0.321	2.52348e-39
Ahdc1	2.23384e-48	0.970585	0.567	0.349	4.61132e-44
AABR07067499.1	4.32965e-20	0.969088	0.302	0.176	8.9377e-16
Msantd2	4.9408e-28	0.959918	0.368	0.203	1.01993e-23
Scin	5.06758e-18	0.954394	0.266	0.149	1.0461e-13
Mapk14	1.00251e-29	0.953825	0.463	0.302	2.06948e-25
Fnip2	5.10397e-61	0.949529	0.755	0.598	1.05361e-56
Schip1	1.54558e-16	0.948662	0.278	0.169	3.19054e-12
Vegfa	5.39995e-51	0.943778	0.661	0.497	1.11471e-46
Pik3r3	4.94848e-20	0.940609	0.393	0.267	1.02151e-15
Optn	3.80279e-31	0.931379	0.458	0.29	7.85009e-27
Plpp3	1.10912e-19	0.931272	0.338	0.211	2.28956e-15
Skap1	4.89472e-32	0.927019	0.505	0.329	1.01042e-27
Shb	5.41645e-21	0.926813	0.345	0.213	1.11812e-16
Sema6d	1.22672e-17	0.925799	0.324	0.207	2.53232e-13
Rybp	1.8231e-21	0.92411	0.316	0.178	3.76342e-17
Itm2c	3.45127e-19	0.911038	0.277	0.152	7.12446e-15
Sorbs2	5.50312e-40	0.909514	0.535	0.34	1.13601e-35
Samd4a	3.89015e-19	0.90234	0.329	0.204	8.03044e-15
Socs5	1.63855e-24	0.898169	0.397	0.246	3.38245e-20
Fam13a	2.31592e-32	0.898099	0.548	0.395	4.78076e-28
Rassf3	1.46545e-17	0.896316	0.302	0.185	3.02513e-13
Mturn	2.7119e-24	0.889433	0.39	0.243	5.59817e-20
Efna5	4.24612e-52	0.888633	0.699	0.527	8.76528e-48
Dennd2b	2.3284e-16	0.887852	0.274	0.162	4.80653e-12
Clmn	2.84286e-38	0.883694	0.54	0.351	5.86852e-34
Smarcd3	8.88269e-19	0.873916	0.298	0.175	1.83365e-14
Mrps6	1.13813e-128	0.873718	0.973	0.912	2.34944e-124
Arhgap10	2.11829e-34	0.873248	0.487	0.297	4.37279e-30
Impa2	1.38565e-18	0.871814	0.305	0.181	2.86039e-14
AABR07059258.1	3.63307e-27	0.862989	0.441	0.279	7.49975e-23
Blnk	2.24914e-21	0.862306	0.326	0.188	4.64289e-17
Chst9	6.49634e-55	0.856274	0.74	0.575	1.34104e-50
Snx21	2.08144e-14	0.85617	0.287	0.182	4.29671e-10
Pde1a	8.14343e-28	0.853539	0.528	0.382	1.68105e-23
Tbc1d9	5.77111e-18	0.852361	0.318	0.198	1.19133e-13
Glb1l2	2.86466e-22	0.839636	0.383	0.239	5.91352e-18
Ankrd13a	5.62235e-22	0.836405	0.361	0.218	1.16062e-17
Galm	2.96069e-28	0.835821	0.456	0.289	6.11176e-24
Yeats2	2.70373e-22	0.833247	0.425	0.283	5.58131e-18
Calcr	4.67296e-11	0.832996	0.257	0.171	9.64639e-07
Hspa8	3.37303e-26	0.831371	0.48	0.328	6.96295e-22
Grk4	2.0288e-14	0.829923	0.26	0.157	4.18805e-10
Nampt	1.87561e-14	0.823852	0.281	0.175	3.87182e-10
Kifc3	1.43752e-15	0.820118	0.266	0.156	2.96747e-11
Mtss1	2.25422e-49	0.81327	0.733	0.575	4.65339e-45
Gstt3	2.31642e-13	0.8106	0.273	0.174	4.78178e-09
Eps15l1	2.83539e-18	0.806771	0.341	0.215	5.8531e-14
Smad6	1.70343e-17	0.804744	0.323	0.2	3.5164e-13
Csrp2	3.80413e-15	0.804077	0.274	0.164	7.85287e-11
Tango2	3.57507e-16	0.802023	0.318	0.202	7.38002e-12
Zfp385b	3.09103e-30	0.801702	0.504	0.337	6.38082e-26
Rassf8	1.3055e-22	0.800165	0.388	0.239	2.69494e-18
Sorbs1	2.93944e-28	0.795087	0.508	0.354	6.06788e-24
Mindy2	1.83408e-22	0.793021	0.424	0.285	3.7861e-18
Whrn	2.0021e-13	0.792515	0.28	0.18	4.13294e-09
Fam227b	7.29275e-14	0.771373	0.323	0.22	1.50544e-09
Cpeb2	1.65172e-24	0.766453	0.51	0.37	3.40964e-20
Macrod1	3.38182e-25	0.764531	0.468	0.319	6.98109e-21
Pxn	6.12015e-16	0.762932	0.293	0.178	1.26338e-11
Lnx1	1.22123e-38	0.762862	0.658	0.497	2.52099e-34
Pax2	3.11145e-21	0.742777	0.506	0.376	6.42296e-17
Pxk	2.34418e-19	0.741407	0.375	0.24	4.83909e-15
Dnm1	7.3057e-19	0.74049	0.419	0.296	1.50812e-14
Ptpn18	1.33458e-32	0.736223	0.591	0.433	2.75497e-28
Lgr4	4.17193e-26	0.73503	0.508	0.353	8.61211e-22
Stard13	4.01107e-16	0.727174	0.323	0.206	8.28005e-12
Fa2h	4.24173e-22	0.725085	0.461	0.317	8.7562e-18
Sall1	1.26555e-15	0.724601	0.406	0.297	2.61247e-11
Smad3	1.82401e-21	0.723095	0.443	0.298	3.7653e-17
Wdr20	1.75106e-14	0.723095	0.407	0.3	3.61472e-10
Ptprk	2.21265e-39	0.721808	0.677	0.499	4.56757e-35
Prkag2	6.08943e-09	0.720329	0.255	0.179	0.000125704
Tns3	7.18886e-15	0.719929	0.367	0.256	1.484e-10
Fhod3	5.68595e-64	0.719399	0.844	0.762	1.17375e-59
Dock1	1.60883e-46	0.713725	0.735	0.578	3.3211e-42
Dmd	2.54372e-19	0.712975	0.441	0.307	5.25101e-15
Got1	3.03052e-20	0.712435	0.411	0.269	6.2559e-16
Col4a3	2.41208e-75	0.706944	0.894	0.801	4.97925e-71
Plpp1	4.91359e-25	0.705853	0.607	0.492	1.01431e-20
Cdkl1	2.09683e-56	0.703854	0.812	0.64	4.32848e-52
Carmil1	4.98202e-23	0.702985	0.489	0.349	1.02844e-18
Tacc1	1.57236e-10	0.70277	0.253	0.169	3.24583e-06
AABR07059663.1	3.30785e-19	0.699381	0.451	0.324	6.8284e-15
Myo1d	2.63781e-37	0.699105	0.677	0.523	5.44524e-33
Pax8	6.32536e-20	0.69324	0.508	0.388	1.30574e-15
Ganc	1.24059e-13	0.692504	0.32	0.216	2.56095e-09
Hipk1	2.61367e-17	0.688969	0.366	0.244	5.39539e-13
Tacc2	1.81404e-13	0.686182	0.405	0.306	3.74472e-09
Rabgap1l	2.23968e-39	0.686104	0.73	0.59	4.62337e-35
Adhfe1	8.56939e-16	0.68374	0.353	0.235	1.76898e-11
Srgap3	2.12974e-21	0.680897	0.498	0.356	4.39642e-17
Gas6	2.09634e-20	0.675475	0.488	0.359	4.32748e-16
Chka	4.69093e-15	0.67535	0.406	0.292	9.68349e-11
Lekr1	1.23492e-10	0.67027	0.281	0.193	2.54926e-06
Paqr5	1.23804e-47	0.667684	0.769	0.599	2.55568e-43
Gprc5c	1.10058e-13	0.664799	0.372	0.268	2.27194e-09
Cecr2	6.0418e-11	0.663286	0.283	0.194	1.24721e-06
Plce1	5.87037e-15	0.659253	0.362	0.244	1.21182e-10
Scarf1	6.2566e-10	0.656276	0.255	0.171	1.29155e-05
Tmem50b	5.11126e-13	0.655794	0.34	0.236	1.05512e-08
Amd1	2.64489e-18	0.652503	0.449	0.323	5.45984e-14
Tet3	7.41805e-12	0.652223	0.297	0.2	1.53131e-07
Mroh1	1.96099e-18	0.646011	0.462	0.338	4.04808e-14
Slc16a7	1.71827e-88	0.645761	0.956	0.896	3.54701e-84
Tmem72	9.64981e-51	0.644344	0.828	0.74	1.99201e-46
Rptor	4.32755e-17	0.638418	0.427	0.302	8.93337e-13
Asap2	1.37535e-17	0.63634	0.45	0.326	2.83913e-13
Stat1	1.09996e-08	0.632879	0.25	0.174	0.000227065
Tmbim6	4.74184e-11	0.62627	0.302	0.209	9.78859e-07
Dbi	6.53114e-12	0.624771	0.336	0.235	1.34822e-07
Timp3	1.40661e-07	0.624194	0.296	0.227	0.00290367
Esrrg	1.0132e-56	0.623737	0.875	0.769	2.09155e-52
Col4a4	5.90432e-43	0.622414	0.815	0.698	1.21883e-38
Kalrn	9.65932e-11	0.618807	0.292	0.201	1.99397e-06
Sh3bp5	3.32443e-19	0.617934	0.522	0.395	6.86262e-15
RGD1304622	6.01113e-10	0.617542	0.296	0.21	1.24088e-05
Rnf43	7.59877e-12	0.617516	0.334	0.237	1.56861e-07
Nudt4	2.34349e-22	0.617165	0.678	0.578	4.83768e-18
Aak1	5.66713e-18	0.617042	0.5	0.373	1.16987e-13
Osbpl1a	1.70553e-28	0.614661	0.655	0.517	3.52072e-24
Cdk19	7.43802e-12	0.613028	0.352	0.254	1.53543e-07
Rnf128	1.48896e-10	0.611542	0.272	0.182	3.07365e-06
Dmtn	8.22121e-16	0.606777	0.429	0.313	1.6971e-11
Myo19	2.90308e-09	0.606468	0.271	0.189	5.99282e-05
Lrrfip1	8.20471e-18	0.605259	0.453	0.323	1.6937e-13
Magi3	1.75316e-18	0.599105	0.544	0.433	3.61906e-14
Ppp1r10	2.54734e-11	0.594654	0.319	0.226	5.25847e-07
Klhl14	1.25056e-14	0.590159	0.421	0.302	2.58152e-10
Mxi1	3.68694e-14	0.585307	0.379	0.26	7.61096e-10
Cpt1a	1.26712e-16	0.584433	0.531	0.423	2.61572e-12
Nrp1	5.14111e-15	0.584343	0.455	0.347	1.06128e-10
Arntl	8.10979e-11	0.584058	0.293	0.2	1.6741e-06
Becn1	2.44775e-09	0.580753	0.339	0.255	5.05288e-05
Plau	1.86697e-19	0.580504	0.532	0.396	3.85399e-15
Cnnm3	7.0587e-08	0.580478	0.262	0.189	0.00145713
Arrdc3	3.25183e-10	0.57833	0.299	0.209	6.71276e-06
Map4	1.1285e-11	0.573555	0.315	0.215	2.32957e-07
Gpr137b	3.60528e-11	0.571788	0.308	0.214	7.44239e-07
Cyb5b	3.82224e-26	0.570392	0.694	0.592	7.89024e-22
Abcc4	6.90066e-13	0.569448	0.441	0.342	1.4245e-08
Mgll	9.97342e-21	0.56882	0.662	0.562	2.05881e-16
Nfat5	3.33858e-46	0.565999	0.851	0.75	6.89184e-42
Nfia	1.79426e-14	0.557978	0.501	0.394	3.7039e-10
Anks1a	1.02307e-15	0.557707	0.542	0.439	2.11191e-11
Arhgap29	4.58303e-19	0.556624	0.573	0.446	9.46075e-15
Rbms1	7.23608e-21	0.555966	0.6	0.474	1.49374e-16
Tom1l2	1.27699e-23	0.555422	0.647	0.525	2.6361e-19
Cd24	1.48603e-06	0.554481	0.252	0.189	0.0306762
Ppargc1a	6.05093e-43	0.551559	0.887	0.818	1.24909e-38
Tbc1d4	9.88764e-22	0.550018	0.639	0.509	2.04111e-17
LOC100361457	1.28299e-08	0.549191	0.372	0.293	0.000264848
Dlat	4.39303e-08	0.543352	0.299	0.221	0.000906853
Adgrl2	1.78436e-09	0.541894	0.345	0.262	3.68345e-05
Cadps	9.25227e-08	0.539705	0.256	0.184	0.00190995
Agap1	1.51792e-28	0.539094	0.717	0.604	3.13345e-24
Rreb1	6.52528e-12	0.538002	0.397	0.299	1.34701e-07
Stk39	8.06679e-38	0.537494	0.865	0.783	1.66523e-33
Abhd6	3.33337e-11	0.535815	0.398	0.306	6.88108e-07
Bckdha	1.33702e-12	0.534335	0.409	0.303	2.76001e-08
Arsb	1.45617e-08	0.530422	0.276	0.198	0.000300597
Atp6v0e1	9.15483e-08	0.528944	0.269	0.195	0.00188983
Rps6ka5	2.14112e-08	0.52809	0.274	0.198	0.000441991
Herpud1	9.24023e-10	0.526625	0.398	0.305	1.90746e-05
Llgl2	1.01751e-08	0.52447	0.295	0.213	0.000210045
Spire1	3.36533e-19	0.522954	0.657	0.545	6.94704e-15
Stxbp5	4.88924e-11	0.522626	0.34	0.244	1.00929e-06
Map3k5	4.08093e-25	0.520347	0.802	0.752	8.42427e-21
Cluh	4.33803e-11	0.51676	0.367	0.272	8.95499e-07
Anxa11	3.72262e-11	0.511951	0.351	0.255	7.6846e-07
Ptpn3	1.01118e-27	0.509126	0.723	0.617	2.08739e-23
Acacb	1.42919e-24	0.508627	0.751	0.655	2.95028e-20
Ugt1a6	1.33731e-10	0.508178	0.367	0.271	2.76061e-06
Fmn1	1.42278e-09	0.506811	0.338	0.25	2.93704e-05
Ncor2	7.05951e-10	0.506086	0.313	0.221	1.45729e-05
Etfb	2.01275e-06	0.505375	0.252	0.187	0.0415492
Dglucy	3.62144e-08	0.504309	0.347	0.268	0.000747573
Miga2	3.26166e-08	0.503123	0.264	0.189	0.000673304
Atp6v1e1	6.79116e-08	0.502247	0.365	0.291	0.0014019
Zfp710	3.46019e-08	0.498868	0.303	0.227	0.000714286
Ubc	2.74745e-10	0.497839	0.492	0.411	5.67156e-06
Smad7	2.95401e-09	0.494855	0.412	0.325	6.09796e-05
Papss2	5.11695e-07	0.493615	0.318	0.25	0.0105629
Foxo3	1.08486e-10	0.49227	0.396	0.3	2.23947e-06
Skap2	2.46892e-14	0.490895	0.481	0.373	5.0966e-10
RGD1565616	4.231e-13	0.489963	0.525	0.432	8.73405e-09
Sox6	1.06113e-29	0.489243	0.778	0.678	2.1905e-25
Myo5b	9.0621e-11	0.488243	0.479	0.387	1.87069e-06
Sipa1l3	1.45074e-11	0.486742	0.412	0.309	2.99477e-07
Cyth1	2.37931e-13	0.486397	0.512	0.404	4.91161e-09
Epcam	1.3458e-12	0.48537	0.39	0.278	2.77814e-08
Pde4dip	2.16222e-07	0.480099	0.356	0.286	0.00446346
Fndc3b	2.26314e-09	0.47474	0.405	0.316	4.6718e-05
Atp23	1.75555e-07	0.472034	0.29	0.217	0.00362397
Dnase1	9.55166e-09	0.471027	0.392	0.305	0.000197175
Klhdc8a	8.71584e-07	0.466749	0.252	0.184	0.0179921
Plekhg3	1.94356e-06	0.466416	0.283	0.219	0.0401208
Rassf6	8.21117e-12	0.463128	0.572	0.48	1.69503e-07
F5	9.76966e-07	0.462731	0.301	0.234	0.0201675
Sh3gl2	5.0555e-12	0.459819	0.554	0.463	1.04361e-07
Slc9a1	1.96989e-06	0.459757	0.268	0.204	0.0406645
Pank1	9.35898e-09	0.458024	0.39	0.302	0.000193197
Myo18a	1.43274e-11	0.450337	0.544	0.459	2.9576e-07
Klf9	6.95559e-08	0.445967	0.302	0.221	0.00143584
Ttc7a	2.80229e-13	0.444818	0.529	0.417	5.78476e-09
Kif13a	1.51114e-09	0.444648	0.312	0.222	3.11944e-05
Creb3l2	9.742e-17	0.442841	0.653	0.555	2.01104e-12
Pacsin2	9.79224e-14	0.44277	0.58	0.475	2.02141e-09
Mavs	1.25253e-14	0.438539	0.568	0.459	2.5856e-10
Crebrf	8.64243e-10	0.435915	0.401	0.307	1.78406e-05
Slc38a2	1.94968e-06	0.434376	0.327	0.261	0.0402473
Lmbr1l	1.416e-06	0.432903	0.281	0.211	0.0292304
Ralgps1	1.58721e-07	0.431097	0.345	0.267	0.00327648
Nrip1	2.57801e-08	0.428765	0.452	0.376	0.000532178
Rgl3	9.99297e-08	0.427168	0.374	0.299	0.00206285
LOC100361087	4.16747e-18	0.425913	0.756	0.681	8.60291e-14
Igfbp7	5.12421e-23	0.424739	0.803	0.697	1.05779e-18
Dnmbp	1.59381e-06	0.424666	0.291	0.226	0.032901
Tmem65	2.38953e-06	0.419955	0.319	0.252	0.0493271
Ppp2r5a	5.36867e-16	0.415899	0.7	0.612	1.10825e-11
Lifr	1.71444e-11	0.415239	0.605	0.527	3.53911e-07
Sox5	2.22796e-07	0.411457	0.422	0.352	0.00459917
Fggy	2.35866e-12	0.410719	0.481	0.374	4.86898e-08
Acss3	9.2447e-08	0.408179	0.255	0.18	0.00190838
Lmo7	5.02314e-14	0.406109	0.716	0.631	1.03693e-09
Hexd	2.10779e-07	0.405021	0.372	0.293	0.00435112
Atp6v0a1	3.10819e-08	0.402	0.418	0.331	0.000641623
Cobll1	2.36263e-20	0.395012	0.809	0.731	4.87719e-16
Mfsd4a	7.82169e-09	0.394258	0.467	0.388	0.000161463
Atp1a1	4.01161e-37	0.393938	0.962	0.939	8.28117e-33
Ext1	1.51159e-19	0.390715	0.731	0.625	3.12038e-15
Ncoa3	2.37669e-07	0.387699	0.419	0.344	0.0049062
Zmynd8	5.85093e-23	0.386323	0.825	0.773	1.20781e-18
Tfdp2	5.46738e-07	0.38488	0.427	0.351	0.0112863
Slc25a13	4.6469e-07	0.384342	0.343	0.269	0.00959259
AABR07001519.1	9.61557e-07	0.382302	0.423	0.354	0.0198494
Pde4c	1.24312e-06	0.379843	0.363	0.292	0.0256618
Map4k5	7.16071e-09	0.378818	0.493	0.408	0.000147819
Galnt18	5.36607e-22	0.376504	0.873	0.821	1.10772e-17
Cyfip2	3.60091e-25	0.374797	0.874	0.825	7.43337e-21
Cpq	1.65099e-09	0.371312	0.586	0.501	3.40814e-05
Ncor1	6.6465e-12	0.370483	0.631	0.546	1.37204e-07
Golgb1	3.80738e-10	0.363589	0.575	0.5	7.85958e-06
Eif4g3	3.28932e-07	0.355405	0.47	0.397	0.00679015
Nipal2	6.17285e-07	0.354302	0.374	0.3	0.0127426
St3gal3	3.16641e-07	0.34991	0.346	0.267	0.00653641
Cabcoco1	7.23122e-09	0.346044	0.527	0.45	0.000149274
Bicc1	2.43292e-11	0.34265	0.685	0.623	5.02228e-07
Aff1	1.9877e-07	0.342041	0.52	0.45	0.0041032
Slc16a12	2.2371e-07	0.341185	0.406	0.324	0.00461804
Ncoa7	2.41529e-15	0.339205	0.758	0.689	4.98588e-11
Rmdn1	1.67705e-08	0.336885	0.606	0.543	0.000346194
Kcnq1	3.8753e-09	0.336514	0.637	0.581	7.99978e-05
Slc25a3	2.36088e-06	0.333717	0.373	0.304	0.0487356
Slmap	3.4743e-07	0.332165	0.468	0.393	0.00717201
AABR07060133.1	1.51525e-07	0.325773	0.574	0.511	0.00312793
Cmip	2.88546e-07	0.325208	0.469	0.388	0.00595645
Nnt	2.97018e-09	0.323838	0.641	0.56	6.13135e-05
Patj	6.51744e-09	0.317	0.617	0.54	0.00013454
Shank2	2.17542e-22	0.313635	0.908	0.856	4.49071e-18
Smarca2	2.21721e-07	0.31182	0.552	0.479	0.00457699
Tns1	1.42864e-14	0.309305	0.805	0.755	2.94914e-10
Gigyf2	7.94923e-07	0.289482	0.611	0.552	0.0164096
Tnfrsf21	6.36875e-07	0.286206	0.564	0.499	0.013147
Idh2	1.35952e-09	0.286129	0.695	0.631	2.80645e-05
Foxp1	2.0434e-07	0.285506	0.674	0.642	0.00421819
Hibadh	2.95423e-07	0.285273	0.556	0.49	0.00609842
Itm2b	1.31222e-07	0.277816	0.712	0.644	0.00270881
Arhgap24	1.14623e-09	0.274348	0.854	0.82	2.36617e-05
Farp1	6.21432e-08	0.2723	0.713	0.675	0.00128282
Efhd1	3.73397e-07	0.266196	0.69	0.63	0.00770804
Oxct1	1.1902e-06	0.262925	0.629	0.578	0.0245694
Arhgef28	1.69644e-08	0.255184	0.729	0.67	0.000350195
Zbtb20	1.45573e-14	0.253738	0.919	0.888	3.00506e-10
Zcchc7	1.54512e-08	-0.250429	0.646	0.713	0.00031896
Shroom4	7.59496e-07	-0.254616	0.662	0.713	0.0156783
Pnisr	5.57728e-08	-0.260517	0.545	0.613	0.00115132
Hao2	3.76339e-09	-0.265181	0.484	0.577	7.76876e-05
Cyp4a2	6.42925e-14	-0.267324	0.413	0.544	1.32719e-09
Miox	1.65543e-06	-0.272379	0.271	0.344	0.0341731
Mbnl1	6.75746e-07	-0.273436	0.505	0.567	0.0139494
AC134224.3	1.42786e-56	-0.273475	1	1	2.94753e-52
Arid1b	3.90009e-08	-0.277538	0.641	0.693	0.000805096
Plxdc2	8.07555e-14	-0.280254	0.865	0.885	1.66704e-09
Cobl	1.29644e-08	-0.2814	0.594	0.662	0.000267624
Lpp	1.45576e-06	-0.285795	0.468	0.532	0.0300512
Add1	1.8578e-07	-0.289583	0.561	0.616	0.00383505
Maml2	1.00083e-06	-0.292293	0.435	0.506	0.0206602
Vps13c	3.26462e-09	-0.294787	0.506	0.583	6.73916e-05
Rbm26	3.17737e-07	-0.299051	0.473	0.536	0.00655905
AABR07000398.1	3.72683e-15	-0.303926	0.658	0.75	7.6933e-11
Dtnb	2.88144e-09	-0.306558	0.52	0.595	5.94816e-05
Pcnx1	2.91588e-08	-0.306698	0.559	0.619	0.000601925
Rin2	1.33877e-07	-0.308543	0.55	0.617	0.00276362
Nr3c2	3.82145e-17	-0.31151	0.776	0.842	7.88862e-13
Tfap2b	4.3527e-08	-0.322122	0.532	0.583	0.000898528
Phkb	2.51337e-07	-0.325203	0.358	0.431	0.00518835
Il17rd	1.3185e-08	-0.325374	0.529	0.606	0.000272178
Relch	1.20805e-06	-0.328579	0.379	0.442	0.0249378
Sim1	2.26e-16	-0.331631	0.662	0.741	4.66533e-12
Kansl1l	1.57048e-13	-0.335703	0.591	0.684	3.24195e-09
Lrrk2	5.51947e-08	-0.33959	0.392	0.468	0.00113938
Dach1	2.01607e-17	-0.339979	0.612	0.739	4.16177e-13
Wls	3.7516e-09	-0.340272	0.485	0.562	7.74443e-05
Luc7l2	1.87205e-13	-0.346136	0.575	0.664	3.86447e-09
Hnrnpa2b1	3.23725e-13	-0.348617	0.608	0.682	6.68266e-09
Acss1	4.05219e-11	-0.354128	0.545	0.624	8.36493e-07
Spag9	8.16456e-11	-0.355899	0.554	0.632	1.68541e-06
Mtmr7	1.3566e-08	-0.358238	0.424	0.502	0.000280044
Plscr1	4.43553e-07	-0.360651	0.259	0.33	0.00915627
Disp1	1.30781e-07	-0.362395	0.29	0.363	0.0026997
Suclg2	1.6839e-10	-0.362852	0.425	0.512	3.47607e-06
Tanc1	9.56286e-15	-0.364489	0.71	0.78	1.97406e-10
Plekhg1	2.09796e-09	-0.367546	0.45	0.526	4.33081e-05
Trpm7	1.8978e-12	-0.371632	0.509	0.602	3.91763e-08
Cd63	1.85552e-09	-0.376207	0.309	0.396	3.83036e-05
Ppm1h	2.01478e-15	-0.383569	0.659	0.724	4.15911e-11
Shroom2	3.14394e-07	-0.383962	0.309	0.379	0.00649004
Atxn1	5.88758e-10	-0.384434	0.389	0.476	1.21537e-05
Rev3l	6.35701e-08	-0.385563	0.336	0.411	0.00131228
Elavl1	1.22424e-06	-0.388083	0.29	0.355	0.0252721
Srpk2	3.80342e-07	-0.390035	0.294	0.361	0.0078514
Stx18	2.05337e-06	-0.396997	0.288	0.349	0.0423876
Tmco4	5.88154e-09	-0.398338	0.305	0.385	0.000121413
Jarid2	8.72243e-10	-0.398424	0.382	0.465	1.80057e-05
Eps8l2	2.42658e-09	-0.401532	0.415	0.491	5.00919e-05
Pde7b	1.68706e-31	-0.40242	0.877	0.928	3.48259e-27
Glyat	7.51983e-08	-0.40975	0.184	0.253	0.00155232
Kifap3	1.08371e-06	-0.413371	0.262	0.324	0.0223711
Cux1	7.69199e-23	-0.416256	0.698	0.801	1.58786e-18
Fxr1	1.58279e-08	-0.420599	0.285	0.359	0.000326736
Map2	1.44558e-09	-0.425808	0.208	0.289	2.98412e-05
Deptor	2.35796e-10	-0.428131	0.457	0.532	4.86754e-06
Gp2	2.20552e-10	-0.428269	0.292	0.382	4.55285e-06
Ppp1r1a	4.88116e-16	-0.433323	0.417	0.534	1.00762e-11
Cyp7b1	1.99171e-08	-0.436705	0.21	0.279	0.000411149
Slc3a1	1.34789e-12	-0.449286	0.223	0.321	2.78244e-08
Tpm1	5.24014e-09	-0.456573	0.215	0.291	0.000108172
Fnbp1	2.03892e-08	-0.459806	0.331	0.4	0.000420894
Sgpp2	9.24321e-15	-0.461094	0.487	0.575	1.90808e-10
Sacm1l	8.24425e-07	-0.462631	0.266	0.327	0.0170186
Slc3a2	1.33763e-08	-0.467634	0.199	0.269	0.000276128
Eif2s3y	8.84872e-07	-0.471803	0.238	0.297	0.0182664
Gclc	4.59129e-22	-0.474343	0.242	0.386	9.47779e-18
Erp44	5.37867e-10	-0.474951	0.303	0.38	1.11032e-05
Numb	1.27564e-09	-0.481153	0.25	0.328	2.63331e-05
Pacs1	4.58603e-12	-0.488046	0.315	0.408	9.46693e-08
Ptprd	1.93036e-51	-0.496457	0.882	0.938	3.98485e-47
Oxr1	9.34435e-43	-0.501672	0.778	0.883	1.92896e-38
Prkcz	2.5879e-19	-0.502646	0.424	0.551	5.34219e-15
Snx2	1.33827e-12	-0.503821	0.375	0.468	2.7626e-08
Cnot6l	1.81019e-11	-0.505725	0.346	0.436	3.73677e-07
Pitpnm2	1.57417e-07	-0.508919	0.189	0.252	0.00324956
Myof	1.18174e-13	-0.514656	0.465	0.549	2.43946e-09
Mitf	7.63151e-47	-0.517766	0.836	0.896	1.57537e-42
Xpr1	1.51249e-12	-0.523033	0.237	0.33	3.12224e-08
Tdrd3	3.64489e-10	-0.525702	0.225	0.303	7.52415e-06
C2cd5	1.81689e-12	-0.527047	0.295	0.388	3.7506e-08
Lrp2	1.13398e-22	-0.528886	0.3	0.445	2.34088e-18
Fam234b	1.20658e-15	-0.536729	0.362	0.47	2.49075e-11
Hip1	5.02768e-20	-0.536807	0.434	0.562	1.03786e-15
Mtmr3	1.36628e-18	-0.541637	0.47	0.574	2.82041e-14
Fxyd2	1.44576e-16	-0.546294	0.462	0.56	2.98447e-12
Rims2	1.47309e-14	-0.550607	0.304	0.411	3.0409e-10
Psd3	3.32273e-12	-0.551388	0.245	0.336	6.85911e-08
Nup214.1	1.04876e-11	-0.553497	0.243	0.33	2.16495e-07
Gna14	3.67615e-11	-0.555013	0.23	0.314	7.58868e-07
Tsc22d2	5.23293e-09	-0.558356	0.221	0.291	0.000108023
Atp2b2	4.65951e-09	-0.56099	0.219	0.291	9.61863e-05
Pcmtd1	4.20335e-19	-0.5643	0.45	0.56	8.67698e-15
LOC688389	2.9642e-14	-0.566825	0.16	0.253	6.119e-10
Cmahp	8.21976e-13	-0.570535	0.173	0.261	1.69681e-08
Iqcg	8.20386e-10	-0.576115	0.212	0.29	1.69352e-05
Tut4	1.68088e-10	-0.582099	0.226	0.305	3.46984e-06
Tfcp2l1	2.71815e-27	-0.582269	0.553	0.678	5.61107e-23
Plekha5	3.30201e-37	-0.585325	0.627	0.746	6.81634e-33
Umod	8.92713e-96	-0.586675	0.821	0.963	1.84283e-91
Kctd1	1.02617e-19	-0.589318	0.57	0.66	2.11832e-15
Dnajc10	3.87641e-11	-0.593739	0.18	0.261	8.00207e-07
AABR07025295.1	3.62083e-23	-0.594547	0.487	0.602	7.47449e-19
Pde1c	5.31268e-21	-0.601315	0.501	0.616	1.0967e-16
Lyn	1.15854e-10	-0.619281	0.211	0.289	2.39157e-06
Nckap5	2.8918e-23	-0.621823	0.351	0.492	5.96955e-19
Glb1	5.2013e-14	-0.628047	0.251	0.35	1.0737e-09
Srsf10	3.31959e-11	-0.635593	0.198	0.279	6.85262e-07
Acsm3	3.75675e-16	-0.637244	0.256	0.366	7.75506e-12
Akap13	3.27994e-41	-0.637317	0.601	0.744	6.77077e-37
Sat1	9.97489e-37	-0.645426	0.721	0.81	2.05912e-32
Tmem213	1.91399e-16	-0.65165	0.218	0.325	3.95106e-12
Reep5	2.89829e-14	-0.664656	0.209	0.302	5.98294e-10
Itpr2	2.2588e-13	-0.665813	0.173	0.26	4.66284e-09
Kdm5d	3.52717e-14	-0.677924	0.188	0.28	7.28114e-10
Psme4	7.09676e-35	-0.692579	0.556	0.691	1.46498e-30
Erbin	8.63886e-26	-0.693346	0.345	0.485	1.78332e-21
Esrp1	1.2022e-16	-0.695925	0.221	0.325	2.48171e-12
Tcf4	1.25643e-14	-0.696146	0.175	0.268	2.59364e-10
Hpcal1	2.22291e-47	-0.697001	0.479	0.684	4.58874e-43
Caprin1	1.83576e-20	-0.698262	0.359	0.479	3.78956e-16
Tmem117	2.64401e-21	-0.698312	0.209	0.33	5.45803e-17
Trim63	1.24243e-11	-0.709938	0.219	0.3	2.56475e-07
Prkca	3.61636e-17	-0.711282	0.18	0.284	7.46524e-13
Stxbp6	7.34845e-27	-0.737765	0.387	0.52	1.51694e-22
AABR07007032.1	1.97657e-38	-0.743084	0.509	0.658	4.08024e-34
Wsb1	3.45001e-28	-0.749952	0.255	0.404	7.12185e-24
Luzp1	2.93512e-17	-0.765351	0.187	0.289	6.05897e-13
Gabarapl1	2.57585e-17	-0.771044	0.267	0.369	5.31733e-13
Ssh2	9.98242e-26	-0.776582	0.253	0.389	2.06067e-21
Mme	1.91066e-26	-0.783934	0.209	0.349	3.94418e-22
AABR07017902.1	3.89473e-24	-0.786118	0.255	0.39	8.03989e-20
Kat14	2.77194e-20	-0.787201	0.255	0.368	5.72212e-16
Mboat1	9.89484e-18	-0.795749	0.167	0.268	2.04259e-13
Xkr4	1.76537e-31	-0.803277	0.231	0.389	3.64426e-27
Pclo	1.52882e-54	-0.809294	0.472	0.67	3.15595e-50
Itprid2	1.55002e-24	-0.832166	0.254	0.384	3.19971e-20
Nid1	1.67712e-42	-0.83396	0.426	0.611	3.46208e-38
Plcb1	2.54753e-31	-0.836318	0.358	0.509	5.25886e-27
Cdc42bpa	1.44284e-75	-0.845631	0.631	0.798	2.97846e-71
Slc26a7	9.63036e-21	-0.846417	0.177	0.289	1.98799e-16
Clcnkb	1.46791e-106	-0.861008	0.696	0.886	3.03022e-102
Dock8	2.84185e-74	-0.870064	0.592	0.783	5.86643e-70
Ggct	4.02519e-21	-0.877512	0.166	0.279	8.3092e-17
Peli2	8.12962e-42	-0.885978	0.412	0.579	1.6782e-37
Pde4d	2.73603e-129	-0.959083	0.592	0.874	5.64799e-125
Acadsb	3.79038e-35	-0.966742	0.301	0.454	7.82448e-31
Ccdc148	3.9026e-30	-0.97598	0.337	0.481	8.05614e-26
AABR07044900.1	7.76274e-34	-0.981061	0.224	0.382	1.60246e-29
Jazf1	4.69374e-29	-0.984158	0.144	0.273	9.68929e-25
Zfp704	1.20878e-25	-0.99302	0.137	0.253	2.49528e-21
Phyhipl	3.21353e-35	-0.999507	0.209	0.367	6.6337e-31
Mid1	7.78687e-32	-1.01147	0.17	0.315	1.60744e-27
Ndrg1	1.53666e-36	-1.03686	0.22	0.382	3.17213e-32
Pappa1	1.07449e-21	-1.05484	0.192	0.308	2.21807e-17
Gpm6a	6.65526e-61	-1.0639	0.303	0.532	1.37384e-56
Mecom	7.77557e-82	-1.06593	0.474	0.698	1.60511e-77
RGD1308706	3.10702e-38	-1.06884	0.209	0.371	6.41382e-34
Sipa1l2	4.5186e-46	-1.0862	0.207	0.387	9.32774e-42
Prkd1	7.29153e-167	-1.08639	0.821	0.943	1.50519e-162
Grik2	1.72003e-70	-1.08887	0.647	0.798	3.55067e-66
Stk32b	6.1042e-64	-1.09415	0.312	0.539	1.26009e-59
Klhl3	8.93841e-38	-1.09619	0.235	0.394	1.84516e-33
Fam81a	1.27092e-42	-1.11577	0.156	0.317	2.62355e-38
Ror2	1.72085e-35	-1.12621	0.146	0.289	3.55234e-31
Acsl4	1.75914e-34	-1.12671	0.18	0.322	3.6314e-30
Pdzd2	2.21831e-36	-1.132	0.118	0.256	4.57926e-32
Pde9a	8.49244e-37	-1.13679	0.136	0.279	1.75309e-32
Itga1	1.97183e-96	-1.14504	0.492	0.73	4.07045e-92
Sulf2	5.0393e-51	-1.22107	0.169	0.351	1.04026e-46
Pld1	2.12775e-60	-1.23646	0.174	0.378	4.39232e-56
Vdr	5.03996e-47	-1.24651	0.142	0.305	1.0404e-42
Itgb6	1.42254e-61	-1.24981	0.253	0.467	2.93655e-57
Vcan	4.21195e-35	-1.26563	0.119	0.25	8.69474e-31
Sbspon	1.57889e-47	-1.37926	0.134	0.296	3.25931e-43
Slit2	4.77707e-213	-1.39323	0.503	0.89	9.86131e-209
Atp10b	2.79354e-87	-1.43616	0.172	0.419	5.76671e-83
Tmem178a	1.21623e-54	-1.49036	0.094	0.251	2.51067e-50
Epb41l4b	2.87718e-69	-1.54627	0.122	0.317	5.93936e-65
Etnk1	0	-1.55518	0.774	0.968	0
LOC108348190	1.33373e-173	-1.66052	0.341	0.707	2.75322e-169
Atp6v1b1	4.96447e-111	-1.67178	0.114	0.366	1.02482e-106
Myo3b	7.63392e-122	-1.71401	0.175	0.465	1.57587e-117
AABR07071697.1	7.72455e-120	-1.71755	0.166	0.457	1.59458e-115
Itga6	5.59371e-121	-1.80776	0.143	0.422	1.15471e-116
Slc8a1	1.14159e-104	-1.84918	0.151	0.406	2.35658e-100
Atp6v0d2	6.07009e-96	-1.88378	0.084	0.291	1.25305e-91
Sgcd	9.88325e-120	-1.98387	0.098	0.344	2.0402e-115
Galnt13	3.56188e-156	-1.99089	0.16	0.485	7.35278e-152
Mef2c	1.45123e-161	-2.04431	0.128	0.447	2.99577e-157
Pth1r	1.41902e-162	-2.08995	0.106	0.41	2.92928e-158
Cldn16	5.74959e-248	-2.42052	0.142	0.549	1.18689e-243
Tmem207	0	-2.57311	0.366	0.972	0
Hecw2	1.56421e-284	-2.8098	0.083	0.468	3.229e-280
Syt1	3.35231e-282	-2.93576	0.071	0.438	6.92018e-278
Casr	0	-2.96112	0.276	0.916	0
Cwh43	4.65483e-286	-3.01596	0.061	0.42	9.60896e-282
Trpc3	2.24819e-186	-3.14809	0.033	0.26	4.64093e-182
Wnk1	0	-3.15392	0.488	0.963	0
Enox1	0	-3.48048	0.161	0.729	0
Stk32a	1.06448e-232	-3.58536	0.039	0.31	2.1974e-228
Fut9	0	-3.84523	0.102	0.7	0
Tmem52b	0	-4.25035	0.111	0.822	0

## Sheet: Mouse
gene	p_val	avg_log2FC	pct.1	pct.2	p_val_adj
Pla2g7	7.78663e-32	4.00933	0.345	0.025	1.48919e-27
Cldn10	2.78683e-152	3.78569	0.97	0.25	5.32981e-148
Irx1	5.37273e-25	3.77936	0.289	0.025	1.02753e-20
Esam	2.84584e-23	2.46726	0.34	0.07	5.44267e-19
Ptger3	2.00651e-77	2.45518	0.793	0.191	3.83745e-73
Aldoc	7.72975e-17	2.21524	0.295	0.081	1.47832e-12
Ptgds	2.96377e-16	2.19987	0.285	0.076	5.66821e-12
Ranbp3l	1.53134e-14	2.13535	0.274	0.081	2.92869e-10
Nccrp1	2.55814e-42	1.98278	0.734	0.39	4.89245e-38
Cryab	9.46475e-22	1.86303	0.486	0.213	1.81013e-17
Fxyd2	2.80701e-48	1.71136	1	0.997	5.36841e-44
Tnfaip2	5.14122e-21	1.70702	0.438	0.16	9.83259e-17
Spa17	1.93116e-15	1.64961	0.331	0.115	3.69334e-11
Anxa2	7.54604e-20	1.64688	0.438	0.177	1.44318e-15
Lrp6	5.33072e-17	1.58588	0.393	0.154	1.0195e-12
Enpp2	3.12469e-19	1.41445	0.517	0.258	5.97597e-15
Ahnak	3.93581e-12	1.2833	0.384	0.188	7.52724e-08
Cox7a1	4.88092e-20	1.27203	0.579	0.315	9.33475e-16
Egfl6	1.43068e-16	1.26772	0.461	0.222	2.73617e-12
Nrp1	2.74186e-10	1.26501	0.293	0.126	5.24381e-06
Kazn	5.07572e-08	1.25994	0.262	0.126	0.000970731
Kcnt1	4.39579e-07	1.21443	0.232	0.11	0.00840695
Mapk15	1.18785e-06	1.19255	0.237	0.118	0.0227177
Hes1	1.34025e-08	1.13816	0.378	0.219	0.000256322
Lzts3	9.46934e-08	1.13587	0.253	0.118	0.00181101
Gpx6	2.56473e-31	1.11182	0.801	0.537	4.90504e-27
Pcsk6	6.11595e-12	1.11063	0.428	0.222	1.16968e-07
Mrpl36	3.36946e-11	1.05785	0.419	0.225	6.4441e-07
Sept4	2.62144e-07	1.05365	0.254	0.124	0.0050135
Tmem86a	1.33426e-08	1.02261	0.387	0.233	0.000255177
Clcnka	1.52714e-15	0.957478	0.702	0.537	2.92066e-11
Litaf	1.75679e-06	0.921288	0.283	0.157	0.0335986
Fam43a	5.96229e-07	0.909242	0.292	0.154	0.0114029
Bckdhb	4.91245e-12	0.887093	0.559	0.371	9.39507e-08
Pfn2	1.4059e-06	0.882891	0.34	0.205	0.0268878
Hnrnpr	7.05756e-09	0.870202	0.539	0.402	0.000134976
Ifi27	1.90507e-11	0.794468	0.533	0.329	3.64345e-07
Ckb	2.55483e-34	0.787225	0.975	0.89	4.88612e-30
Iah1	1.25841e-08	0.781187	0.503	0.351	0.00024067
Dnajc3	2.67544e-07	0.716693	0.468	0.329	0.00511677
Lpl	1.87685e-18	0.712547	0.865	0.756	3.58947e-14
Car2	6.48589e-10	0.664786	0.638	0.466	1.24043e-05
Ccnd1	1.87513e-07	0.653514	0.61	0.478	0.00358618
Ndufs6	1.8717e-31	0.649649	0.975	0.921	3.57963e-27
Smim22	3.20536e-07	0.641795	0.41	0.247	0.00613026
Ninj1	1.24401e-07	0.640861	0.488	0.329	0.00237917
Cdkl1	1.07042e-06	0.625109	0.511	0.371	0.0204717
Cacnb4	3.198e-07	0.614692	0.476	0.315	0.00611617
Ldha	1.44444e-06	0.612471	0.503	0.357	0.0276249
Rap1gap	3.25366e-09	0.590221	0.695	0.567	6.22263e-05
Aktip	4.26026e-11	0.588153	0.762	0.618	8.14774e-07
Bag1	4.99119e-07	0.587634	0.633	0.508	0.00954564
Bpnt1	1.22662e-07	0.571045	0.635	0.511	0.00234591
Rnf128	1.95749e-06	0.554723	0.527	0.382	0.037437
Slc16a7	5.80932e-09	0.537355	0.73	0.593	0.000111103
Epcam	7.93382e-07	0.468063	0.824	0.787	0.0151734
Calm2	5.48739e-09	0.452803	0.784	0.649	0.000104946
Fabp3	2.52485e-12	0.446145	0.92	0.865	4.82877e-08
Paqr5	1.04862e-09	0.430515	0.893	0.787	2.00548e-05
Mrps6	5.03786e-10	0.367408	0.93	0.902	9.63491e-06
Mgst3	7.11496e-11	0.36487	0.947	0.921	1.36074e-06
Slc5a3	7.24117e-07	0.349137	0.922	0.913	0.0138487
mt-Nd4l	2.25986e-06	0.304172	0.921	0.871	0.0432198
mt-Nd3	2.17588e-07	0.235541	0.997	0.986	0.00416137
Rpl7	1.44742e-06	0.223482	0.972	0.941	0.027682
Rpl18a	9.86841e-07	0.212148	0.986	0.966	0.0188733
Fth1	1.33117e-09	0.188429	0.999	1	2.54585e-05
Cdh16	3.03328e-07	-0.281017	0.938	0.961	0.00580115
Malat1	3.51239e-08	-0.282798	1	1	0.000671744
Umod	5.29698e-18	-0.345605	0.993	1	1.01305e-13
Mal	6.25068e-09	-0.349077	0.88	0.933	0.000119544
Kng2	3.4774e-19	-0.397925	0.981	0.997	6.65052e-15
Selm	1.60827e-08	-0.4097	0.622	0.756	0.000307581
Pdzk1ip1	2.4764e-09	-0.409823	0.848	0.899	4.73611e-05
Emc6	9.61362e-07	-0.438031	0.605	0.694	0.018386
Tmem207	4.68022e-07	-0.451125	0.378	0.537	0.00895091
Id2	1.41134e-06	-0.458091	0.54	0.652	0.0269918
Mt1	6.58417e-15	-0.469462	0.97	0.997	1.25922e-10
Adgrg1	9.74729e-08	-0.47313	0.59	0.719	0.00186417
Gpx3	1.38968e-06	-0.480806	0.475	0.593	0.0265777
Spp1	1.11006e-20	-0.505635	0.984	1	2.12298e-16
Mt2	1.36678e-06	-0.507258	0.591	0.711	0.0261396
Sostdc1	4.94319e-12	-0.519845	0.952	0.961	9.45385e-08
Ly6a	5.2887e-37	-0.530793	0.998	1	1.01146e-32
Cystm1	2.18784e-18	-0.533422	0.873	0.938	4.18424e-14
Atp6v1e1	1.13139e-10	-0.538534	0.696	0.789	2.16378e-06
Selenbp1	1.50367e-07	-0.558519	0.529	0.64	0.00287577
Slit2	3.97088e-07	-0.589628	0.398	0.528	0.00759431
Tmem213	4.13592e-18	-0.620728	0.833	0.916	7.90994e-14
Etnk1	2.46625e-16	-0.65171	0.745	0.868	4.71669e-12
Atp6v1f	3.0575e-32	-0.657789	0.898	0.966	5.84747e-28
Atp2b1	1.02085e-06	-0.660129	0.242	0.368	0.0195237
Gls	3.46934e-08	-0.674104	0.371	0.514	0.00066351
Wls	3.41646e-13	-0.6788	0.508	0.685	6.53399e-09
Gcgr	5.80937e-11	-0.68221	0.402	0.587	1.11104e-06
Cd9	2.45471e-17	-0.688425	0.383	0.643	4.69463e-13
Tmprss2	5.75044e-07	-0.722052	0.288	0.416	0.0109977
Hoxd8	9.28139e-15	-0.736125	0.474	0.666	1.77507e-10
Rnaset2a	1.33374e-16	-0.740945	0.548	0.742	2.55078e-12
Xist	3.23505e-11	-0.743909	0.417	0.598	6.18703e-07
Emb	4.67806e-09	-0.760785	0.297	0.461	8.94679e-05
Gabarapl1	7.0207e-35	-0.7697	0.883	0.963	1.34271e-30
Kl	1.96448e-12	-0.774496	0.341	0.542	3.75706e-08
Acss1	8.38046e-09	-0.783634	0.264	0.407	0.000160276
Slc2a4	1.25874e-08	-0.784876	0.233	0.382	0.000240733
Tfcp2l1	2.76857e-17	-0.785318	0.478	0.685	5.29489e-13
Ttc36	1.19794e-09	-0.798349	0.307	0.463	2.29106e-05
Kcnj16	4.8788e-23	-0.802885	0.65	0.815	9.3307e-19
Wsb1	1.07095e-06	-0.808655	0.254	0.379	0.020482
Scnn1a	4.19789e-13	-0.821194	0.32	0.52	8.02847e-09
Slc5a1	1.69611e-12	-0.831158	0.375	0.562	3.24382e-08
Bmp4	3.04037e-07	-0.832606	0.215	0.343	0.0058147
Atp6v1a	2.84846e-20	-0.852907	0.547	0.753	5.44768e-16
Rnaset2b	1.75151e-24	-0.882705	0.611	0.803	3.34976e-20
Pycard	1.73404e-08	-0.889046	0.239	0.379	0.000331636
Sult1d1	4.2729e-20	-0.90115	0.469	0.694	8.17192e-16
Txnip	3.67548e-22	-0.91812	0.578	0.775	7.02935e-18
Acsl5	2.11038e-08	-0.930871	0.211	0.348	0.00040361
Ly6c1	2.01342e-15	-0.951469	0.435	0.615	3.85067e-11
Egf	6.64043e-76	-0.956126	0.984	0.997	1.26998e-71
Lama5	1.09919e-08	-0.960752	0.126	0.25	0.00021022
Lgals3	4.32697e-22	-0.967224	0.333	0.598	8.27533e-18
Fam107a	4.8225e-09	-0.96805	0.209	0.354	9.22304e-05
Casr	1.22067e-09	-0.974501	0.153	0.295	2.33454e-05
Efemp1	6.58519e-08	-0.977868	0.232	0.351	0.00125942
Plin3	1.35677e-07	-1.00268	0.174	0.292	0.00259482
S100g	8.03175e-12	-1.00494	0.187	0.36	1.53607e-07
Hagh	5.91256e-22	-1.00624	0.443	0.671	1.13078e-17
Lap3	8.17681e-08	-1.00781	0.161	0.281	0.00156381
AI317395	1.49405e-14	-1.04451	0.232	0.435	2.85737e-10
Itgav	6.78651e-15	-1.05459	0.264	0.458	1.29792e-10
Smim6	8.79833e-08	-1.0601	0.122	0.236	0.00168268
Sec14l1	1.15834e-07	-1.06987	0.199	0.315	0.00221533
Sardh	2.11306e-15	-1.09255	0.212	0.416	4.04123e-11
Gstm5	1.72456e-08	-1.10279	0.144	0.27	0.000329822
Ndrg1	1.27113e-08	-1.10807	0.154	0.281	0.000243103
Klk1	2.34241e-53	-1.11058	0.801	0.994	4.47985e-49
Atp6v1b1	3.31237e-16	-1.12449	0.184	0.388	6.3349e-12
Trabd2b	3.14072e-08	-1.17213	0.127	0.242	0.000600663
Scn4b	2.83429e-16	-1.17503	0.183	0.382	5.42058e-12
Cd164l2	8.76215e-10	-1.1869	0.107	0.233	1.67576e-05
Vdr	5.49599e-12	-1.19834	0.169	0.331	1.05111e-07
Clcnkb	2.72027e-51	-1.20981	0.498	0.902	5.20251e-47
Sfrp1	1.07608e-11	-1.31038	0.15	0.303	2.05801e-07
Cyba	5.21858e-16	-1.36357	0.219	0.419	9.98053e-12
Wfdc2	1.52854e-92	-1.39382	0.819	1	2.92334e-88
Kcnj10	5.26599e-27	-1.54487	0.206	0.475	1.00712e-22
Shd	3.00884e-22	-1.61836	0.147	0.374	5.75442e-18
G630090E17Rik	5.74978e-20	-1.71009	0.107	0.303	1.09964e-15
Zfp503	3.19618e-40	-1.77172	0.226	0.57	6.11269e-36
Tinag	3.9999e-18	-1.84942	0.082	0.25	7.64982e-14
Itpr2	1.18677e-34	-1.94083	0.131	0.419	2.2697e-30
Ier3	2.36062e-34	-1.98878	0.119	0.402	4.51469e-30
Ggt1	1.40231e-102	-1.99712	0.366	0.924	2.68192e-98
Cldn16	2.35845e-81	-2.24777	0.219	0.733	4.51053e-77
Car15	2.08716e-81	-2.45527	0.154	0.657	3.9917e-77
Wnk1	2.82443e-76	-2.49107	0.347	0.789	5.40172e-72
Pth1r	5.11149e-75	-2.55943	0.196	0.677	9.77573e-71
Col5a2	2.25417e-40	-2.79823	0.1	0.39	4.31111e-36
Foxq1	6.88312e-59	-4.38929	0.016	0.278	1.3164e-54
Tmem52b	6.1643e-209	-5.34824	0.075	0.86	1.17892e-204

## Sheet: Human
gene	p_val	avg_log2FC	pct.1	pct.2	p_val_adj
CALCR	2.14289e-82	3.02182	0.259	0.049	6.37123e-78
SLCO3A1	4.5892e-293	2.73485	0.634	0.146	1.36446e-288
IRX2	9.89392e-54	1.83798	0.254	0.084	2.94166e-49
SCTR	5.95073e-68	1.58607	0.357	0.149	1.76927e-63
AC092078.2	5.16682e-75	1.48164	0.422	0.208	1.5362e-70
TNFRSF21	2.0607e-41	1.41868	0.256	0.106	6.12687e-37
IL15	3.61512e-38	1.35109	0.251	0.108	1.07485e-33
MTRNR2L8	2.91174e-23	1.28363	0.311	0.215	8.6572e-19
RGS6	5.17716e-43	1.26584	0.306	0.145	1.53927e-38
MTRNR2L12	4.17727e-17	1.24353	0.278	0.204	1.24199e-12
RIPOR3	4.03267e-47	1.23549	0.344	0.175	1.19899e-42
ADGRF1	3.03399e-37	1.18762	0.288	0.141	9.02067e-33
PHACTR1	2.60072e-104	1.1682	0.591	0.33	7.73245e-100
LSAMP	8.96409e-37	1.13071	0.308	0.162	2.6652e-32
CLDN10	7.41713e-90	1.11673	0.547	0.294	2.20526e-85
PPM1E	3.0612e-39	0.979706	0.381	0.23	9.10155e-35
MACROD1	2.61082e-31	0.929899	0.332	0.195	7.7625e-27
AC105402.3	1.00122e-25	0.884837	0.403	0.308	2.97681e-21
CLDN10-AS1	1.74357e-77	0.869427	0.614	0.377	5.18399e-73
AC097662.1	1.25814e-16	0.850015	0.25	0.164	3.74071e-12
IFT122	8.70122e-18	0.826077	0.274	0.185	2.58705e-13
ALDH1A2	5.85753e-29	0.783275	0.417	0.302	1.74156e-24
ADCY5	1.76291e-36	0.771235	0.458	0.32	5.24147e-32
LINC00513	6.54613e-14	0.745014	0.257	0.18	1.9463e-09
PFKFB3	5.27885e-23	0.739305	0.373	0.269	1.56951e-18
LTBP1	1.17878e-15	0.729462	0.283	0.194	3.50476e-11
GRIP1	1.01063e-20	0.715499	0.37	0.274	3.00481e-16
DHFR	4.82744e-17	0.706	0.469	0.411	1.43529e-12
VAT1L	2.54142e-21	0.698182	0.32	0.203	7.55616e-17
PAPPA2	8.04884e-12	0.68874	0.304	0.235	2.39308e-07
CTTNBP2	6.86279e-13	0.682852	0.259	0.184	2.04044e-08
UST	3.00638e-18	0.680805	0.337	0.242	8.93857e-14
ADAMTSL3	9.90991e-15	0.667034	0.263	0.177	2.94641e-10
FAM110B	8.95275e-14	0.660518	0.273	0.193	2.66183e-09
UNC13C	1.60763e-12	0.65358	0.277	0.201	4.7798e-08
MPP6	9.30134e-16	0.646589	0.315	0.226	2.76547e-11
PITPNC1	1.74509e-38	0.644267	0.544	0.398	5.18851e-34
SLC38A1	6.74783e-11	0.630182	0.26	0.193	2.00626e-06
DZIP1	6.07783e-31	0.603554	0.514	0.395	1.80706e-26
BMP6	3.89472e-18	0.601241	0.362	0.259	1.15798e-13
AC098829.1	1.32496e-10	0.589498	0.259	0.19	3.93938e-06
CRYBG1	1.84563e-18	0.587499	0.384	0.286	5.48742e-14
COL19A1	3.65638e-07	0.585555	0.278	0.229	0.0108712
HOXA3	8.89494e-11	0.573697	0.282	0.213	2.64464e-06
MAN2A1	1.53708e-20	0.569286	0.443	0.355	4.57005e-16
TANC1	1.10948e-21	0.566181	0.439	0.331	3.29871e-17
SPTLC3	1.70244e-12	0.562481	0.332	0.258	5.06169e-08
PLXNA2	6.39066e-16	0.548754	0.383	0.296	1.90007e-11
MAP2K6	8.97824e-10	0.538511	0.257	0.191	2.66941e-05
CNTN4	9.09899e-13	0.535679	0.347	0.273	2.70531e-08
ASTN2	3.63785e-41	0.529405	0.653	0.512	1.08161e-36
KCP	7.26402e-14	0.529225	0.358	0.273	2.15974e-09
B2M	1.11543e-08	0.527607	0.287	0.23	0.00033164
SORCS2	5.83363e-18	0.527448	0.424	0.334	1.73445e-13
FOXP2	4.60187e-46	0.520949	0.652	0.522	1.36823e-41
SPATS2	2.14176e-08	0.507252	0.275	0.217	0.000636788
FRY	1.88583e-18	0.50706	0.465	0.385	5.60696e-14
TBC1D16	1.45297e-19	0.50088	0.473	0.387	4.31998e-15
TCIM	5.8653e-10	0.49738	0.351	0.292	1.74387e-05
CPVL	5.00352e-12	0.488102	0.373	0.305	1.48765e-07
SLC26A3	8.02837e-11	0.470356	0.463	0.413	2.38699e-06
LDLRAD4	3.30863e-34	0.469188	0.639	0.524	9.83721e-30
S100A6	2.07051e-07	0.449359	0.354	0.309	0.00615605
SKAP2	8.93541e-17	0.447196	0.47	0.384	2.65668e-12
LINC00982	1.21962e-19	0.422992	0.545	0.486	3.62616e-15
THSD4	4.60696e-12	0.4164	0.483	0.428	1.36974e-07
NRCAM	7.2848e-20	0.398237	0.565	0.472	2.16592e-15
MYH10	2.69297e-08	0.397909	0.42	0.38	0.000800673
FLNB	4.09782e-24	0.385099	0.616	0.55	1.21836e-19
MSANTD2	3.92931e-08	0.382415	0.369	0.317	0.00116826
CDK6	8.41129e-11	0.378437	0.451	0.395	2.50085e-06
SCD5	1.09709e-13	0.370148	0.516	0.451	3.26186e-09
SNRK	6.72975e-10	0.355742	0.467	0.434	2.00089e-05
CFAP221	5.56051e-14	0.353212	0.533	0.487	1.65325e-09
BCL2	2.23665e-18	0.344979	0.605	0.55	6.65002e-14
MPPED2	1.05291e-11	0.343257	0.504	0.454	3.13053e-07
STK33	2.11412e-07	0.337916	0.371	0.315	0.00628571
CLCNKA	4.59744e-22	0.335147	0.656	0.61	1.36691e-17
TMEM72-AS1	1.24655e-08	0.323804	0.446	0.39	0.000370623
CDH16	1.31889e-06	0.317151	0.476	0.46	0.0392133
STARD13	5.93205e-25	0.310818	0.704	0.648	1.76372e-20
PDK4	1.80088e-07	0.306586	0.475	0.435	0.00535437
UGT2B7	6.01821e-08	0.305551	0.488	0.457	0.00178933
RAP1GAP	3.29261e-11	0.297271	0.542	0.511	9.78958e-07
AFMID	4.47784e-07	0.284182	0.444	0.395	0.0133135
PRKX	3.32059e-19	0.282899	0.668	0.634	9.87278e-15
TOX	5.35397e-10	0.279274	0.535	0.473	1.59184e-05
SRGAP3	5.48628e-07	0.267707	0.479	0.441	0.0163118
KCTD16	8.60222e-09	0.261071	0.535	0.467	0.000255761
SORL1	2.41096e-07	0.25564	0.496	0.455	0.00716827
WNK4	1.99304e-07	0.23769	0.574	0.563	0.0059257
CPEB2	4.92082e-07	0.222654	0.537	0.514	0.0146306
FMN1	2.78928e-10	0.215178	0.629	0.625	8.2931e-06
MAGI3	7.64001e-14	0.215139	0.696	0.676	2.27153e-09
PDE9A	1.03912e-09	0.205105	0.64	0.624	3.08953e-05
RHOBTB3	5.13489e-18	0.201633	0.801	0.759	1.52671e-13
THRB	4.54562e-14	0.200918	0.731	0.693	1.3515e-09
WDR60	8.62808e-08	0.19534	0.624	0.618	0.0025653
EGF	3.86047e-20	0.180416	0.863	0.848	1.1478e-15
DNAJC11	9.49617e-07	0.170117	0.629	0.623	0.028234
SRRM2	6.95182e-10	0.16901	0.691	0.697	2.06692e-05
ARHGAP18	2.33578e-07	0.166315	0.635	0.636	0.00694473
FP671120.1	3.70241e-07	0.163848	0.752	0.735	0.011008
TXNIP	6.96155e-07	0.145906	0.663	0.677	0.0206981
NEBL	7.11597e-12	0.139557	0.752	0.768	2.11572e-07
PTPRM	1.35236e-11	0.116232	0.799	0.809	4.02083e-07
PAX8	1.46545e-13	0.103963	0.852	0.866	4.35707e-09
NAALADL2	1.08353e-06	-0.102149	0.89	0.947	0.0322155
RERE	1.27095e-06	-0.102365	0.898	0.959	0.0377879
N4BP2L2	2.22375e-08	-0.117475	0.861	0.928	0.000661164
MECOM	1.33272e-54	-0.118704	0.974	0.995	3.96245e-50
BBOX1	3.40904e-08	-0.119289	0.21	0.288	0.00101357
NEAT1	1.34747e-16	-0.119836	0.938	0.974	4.00629e-12
IMMP2L	7.44841e-18	-0.121959	0.925	0.973	2.21456e-13
OXR1	1.33294e-11	-0.122468	0.879	0.937	3.9631e-07
ITPR2	1.83787e-07	-0.125115	0.834	0.906	0.00546435
KANSL1	1.09329e-06	-0.129159	0.818	0.901	0.0325056
HIP1	1.13919e-18	-0.132299	0.912	0.958	3.38704e-14
USP53	1.41154e-06	-0.134158	0.754	0.832	0.0419678
FGD4	9.54377e-17	-0.134355	0.889	0.944	2.83755e-12
NF1	1.32173e-06	-0.139248	0.722	0.805	0.0392977
MYO6	1.59487e-06	-0.141507	0.668	0.762	0.0474187
ZHX3	1.11271e-06	-0.142939	0.773	0.866	0.0330831
AC058822.1	4.36019e-07	-0.144581	0.674	0.719	0.0129637
CLCN5	4.83168e-09	-0.144635	0.838	0.919	0.000143655
DANT2	8.70056e-07	-0.146186	0.692	0.778	0.0258685
BCAS3	3.62774e-07	-0.146769	0.734	0.82	0.010786
SIK3	1.45605e-10	-0.147928	0.83	0.908	4.32913e-06
CPEB3	1.04733e-10	-0.148088	0.843	0.924	3.11393e-06
ADAMTS9-AS2	3.9451e-08	-0.149591	0.771	0.859	0.00117296
VWA8	2.2749e-07	-0.152257	0.756	0.854	0.00676373
PLEKHA5	9.83905e-12	-0.152508	0.83	0.906	2.92535e-07
GPHN	1.66721e-11	-0.152843	0.805	0.882	4.95696e-07
ABLIM1	6.63176e-10	-0.15351	0.788	0.867	1.97175e-05
DYRK1A	1.27453e-06	-0.153542	0.666	0.752	0.0378943
NR3C2	1.023e-13	-0.154972	0.829	0.899	3.04158e-09
HNRNPC	1.40601e-06	-0.156039	0.673	0.771	0.0418035
CCSER1	1.6751e-43	-0.157787	0.95	0.986	4.9804e-39
EFHD1	1.37365e-07	-0.15824	0.709	0.805	0.00408413
UGT8	3.43995e-07	-0.158379	0.655	0.739	0.0102277
RBMS1	5.40245e-07	-0.158903	0.631	0.716	0.0160626
BTBD9	7.01871e-08	-0.158979	0.733	0.826	0.0020868
STXBP4	1.19621e-06	-0.159483	0.626	0.717	0.0355657
FTX	5.3496e-32	-0.159792	0.916	0.97	1.59054e-27
AK3	8.7879e-09	-0.159836	0.735	0.827	0.000261282
KLHL13	5.44185e-08	-0.162545	0.692	0.787	0.00161797
MSI2	2.6315e-31	-0.163999	0.903	0.968	7.82397e-27
GCNT2	3.95023e-07	-0.164355	0.658	0.759	0.0117448
NEDD4L	2.1205e-13	-0.164459	0.843	0.931	6.30466e-09
TENT2	1.84508e-07	-0.165137	0.658	0.751	0.00548579
MYO3B	3.68531e-08	-0.165223	0.691	0.773	0.00109572
PLCL1	3.62999e-20	-0.165352	0.899	0.973	1.07927e-15
PICALM	8.781e-08	-0.165571	0.663	0.758	0.00261077
LINC01725	9.4721e-07	-0.165732	0.59	0.682	0.0281624
MAGI1	1.13929e-47	-0.165888	0.939	0.985	3.38735e-43
SCAPER	3.28991e-07	-0.166722	0.602	0.701	0.00978155
MED13L	1.58213e-10	-0.167503	0.769	0.86	4.704e-06
HSD17B12	1.41968e-06	-0.16826	0.551	0.642	0.0422098
TBCK	3.75639e-07	-0.169482	0.622	0.717	0.0111685
EXT1	1.69555e-09	-0.170074	0.706	0.798	5.04121e-05
WSB1	7.39516e-09	-0.170672	0.693	0.776	0.000219873
MBD5	2.91289e-12	-0.171001	0.79	0.881	8.66061e-08
PTPN14	3.48171e-08	-0.171346	0.676	0.775	0.00103518
UBR3	8.6096e-07	-0.171604	0.598	0.69	0.0255981
PLXDC2	1.1119e-06	-0.171745	0.55	0.637	0.0330589
TLN2	1.18458e-06	-0.171885	0.569	0.658	0.0352198
ZNF780B	1.30915e-06	-0.171904	0.415	0.502	0.0389237
SFPQ	3.96631e-07	-0.172182	0.529	0.618	0.0117926
ADK	9.93973e-10	-0.172264	0.753	0.847	2.95528e-05
FARS2	2.86852e-07	-0.172811	0.602	0.695	0.00852868
RALGAPA2	1.06678e-06	-0.174208	0.593	0.7	0.0317175
ASH1L	5.68892e-10	-0.175444	0.745	0.85	1.69143e-05
LINC02532	1.05553e-09	-0.17552	0.708	0.798	3.1383e-05
CCDC148	2.11504e-09	-0.176284	0.72	0.815	6.28843e-05
PPP1R12A	1.04151e-06	-0.17629	0.494	0.59	0.0309662
MAML2	3.03658e-24	-0.176881	0.874	0.945	9.02835e-20
RABGAP1	4.42065e-07	-0.177343	0.532	0.624	0.0131435
STAT3	2.97287e-07	-0.177352	0.608	0.716	0.00883894
LARP4B	8.24827e-07	-0.177767	0.534	0.632	0.0245238
OSBPL9	6.81726e-07	-0.177927	0.555	0.656	0.0202691
CCDC91	4.56719e-07	-0.178108	0.563	0.656	0.0135792
LRP6	3.5848e-07	-0.17818	0.557	0.642	0.0106583
CRYL1	1.80706e-07	-0.179164	0.617	0.722	0.00537274
DLG1	1.37935e-07	-0.179227	0.592	0.688	0.00410107
ERBIN	8.13178e-08	-0.179268	0.627	0.734	0.00241774
LNPEP	1.27106e-06	-0.179511	0.465	0.55	0.0377912
RRBP1	6.11889e-07	-0.179633	0.38	0.467	0.0181927
NUMB	2.74263e-07	-0.179634	0.605	0.71	0.0081544
GPATCH8	1.22139e-07	-0.179888	0.63	0.726	0.00363144
WDR7	6.86495e-07	-0.179893	0.488	0.572	0.0204109
PAN3	7.48996e-09	-0.179922	0.656	0.751	0.000222692
PDSS2	4.33731e-07	-0.179986	0.518	0.601	0.0128957
TFCP2L1	3.33577e-14	-0.18014	0.788	0.871	9.91792e-10
CSNK1A1	4.12132e-08	-0.180711	0.592	0.693	0.00122535
CTBP2	2.12976e-09	-0.181217	0.686	0.786	6.3322e-05
CREBBP	2.73037e-07	-0.181238	0.555	0.652	0.00811794
WWP2	1.79049e-07	-0.18161	0.527	0.621	0.00532347
ZNF704	1.60934e-07	-0.181667	0.58	0.681	0.00478488
SND1	9.91873e-08	-0.182061	0.544	0.635	0.00294904
AP2A2	2.55155e-08	-0.182281	0.502	0.604	0.000758628
UMAD1	1.77095e-07	-0.183031	0.555	0.645	0.0052654
PRKN	4.59601e-14	-0.183435	0.817	0.916	1.36649e-09
NCOA2	2.60337e-13	-0.183558	0.791	0.896	7.74033e-09
MCCC1	8.5223e-07	-0.183646	0.454	0.551	0.0253385
TMEM232	1.12548e-06	-0.184583	0.485	0.573	0.0334628
ARHGAP24	3.07812e-19	-0.18462	0.824	0.906	9.15186e-15
TMEM72	6.30169e-08	-0.184834	0.583	0.677	0.00187362
MTR	3.58676e-11	-0.185116	0.73	0.831	1.06641e-06
DPH6	1.14835e-08	-0.185129	0.609	0.703	0.000341426
CUL3	6.7661e-07	-0.185702	0.495	0.589	0.020117
DIP2B	2.3545e-07	-0.186118	0.521	0.603	0.0070004
ATP2C1	9.73762e-07	-0.186139	0.431	0.521	0.0289519
NUTM2A-AS1	3.85102e-07	-0.186516	0.539	0.635	0.0114498
SLC25A12	2.20318e-07	-0.186702	0.566	0.671	0.00655049
ATP9B	1.83654e-07	-0.186772	0.549	0.652	0.0054604
FCHSD2	6.24204e-07	-0.187417	0.495	0.573	0.0185588
ANKRD28	3.60321e-08	-0.18743	0.591	0.695	0.00107131
SOS1	4.68631e-08	-0.187584	0.597	0.695	0.00139333
ZNF33A	4.31113e-07	-0.188281	0.456	0.552	0.0128179
AC008014.1	2.28039e-08	-0.188387	0.61	0.711	0.000678005
LINC01320	1.2512e-15	-0.188466	0.785	0.867	3.72007e-11
FNDC3B	2.30174e-14	-0.188522	0.761	0.855	6.84352e-10
NCOA6	8.57724e-07	-0.188908	0.441	0.535	0.0255019
CLASP2	1.28853e-07	-0.189152	0.575	0.68	0.00383106
FOXO3	1.8197e-09	-0.189439	0.668	0.768	5.41033e-05
CUX1	4.02664e-12	-0.189514	0.731	0.836	1.1972e-07
TMEM245	2.53289e-07	-0.190125	0.493	0.579	0.00753079
DIP2C	1.00237e-10	-0.190348	0.678	0.783	2.98024e-06
VTI1A	6.261e-09	-0.190351	0.65	0.759	0.000186152
TFCP2	4.44244e-08	-0.190353	0.545	0.645	0.00132083
ZNF407	7.59754e-08	-0.19056	0.518	0.61	0.0022589
FBXW7	3.25112e-07	-0.190892	0.479	0.573	0.00966623
COMMD10	6.13744e-08	-0.191582	0.548	0.642	0.00182478
CELF1	5.67423e-09	-0.192152	0.612	0.725	0.000168706
UBE3A	3.8224e-07	-0.192573	0.485	0.573	0.0113648
TAOK1	4.60877e-08	-0.192811	0.53	0.628	0.00137028
ELF2	3.65477e-09	-0.193057	0.562	0.652	0.000108664
HUWE1	4.18631e-07	-0.193063	0.452	0.534	0.0124467
FAM120B	3.84796e-07	-0.193155	0.463	0.558	0.0114408
PHLDB2	1.00821e-10	-0.19417	0.679	0.787	2.99762e-06
RNF152	1.05934e-08	-0.194974	0.599	0.697	0.000314961
TOM1L2	1.43172e-09	-0.195001	0.65	0.759	4.2568e-05
STRN3	1.39461e-07	-0.195115	0.544	0.64	0.00414644
ABCC5	4.86779e-08	-0.195372	0.54	0.65	0.00144729
SF1	1.72428e-07	-0.195403	0.445	0.533	0.00512662
FARP1	3.2689e-30	-0.19624	0.871	0.951	9.71908e-26
PHKB	1.38577e-07	-0.196582	0.49	0.583	0.00412017
PLIN5	1.18877e-08	-0.1968	0.274	0.364	0.000353446
KIAA1958	8.54075e-09	-0.197117	0.596	0.693	0.000253933
RAB3GAP2	1.05363e-06	-0.197312	0.398	0.485	0.0313264
VAV3	2.41029e-11	-0.197416	0.675	0.78	7.16627e-07
STK3	6.24086e-09	-0.197497	0.594	0.695	0.000185553
NELL1	1.14323e-08	-0.197851	0.555	0.669	0.000339905
RBBP6	3.662e-07	-0.197963	0.3	0.38	0.0108879
ATXN7L1	2.68916e-07	-0.19833	0.451	0.544	0.00799542
TTC14	6.3049e-08	-0.198561	0.483	0.578	0.00187457
LRRC37A3	1.46072e-08	-0.198903	0.53	0.634	0.000434301
ATG7	9.68183e-08	-0.199045	0.518	0.613	0.0028786
ARHGEF38	1.96987e-08	-0.199823	0.541	0.634	0.000585682
MTA3	7.52637e-07	-0.199875	0.382	0.465	0.0223774
SEMA4D	1.35971e-07	-0.199946	0.438	0.54	0.00404269
RAP1GDS1	9.39842e-07	-0.200086	0.356	0.437	0.0279434
FOXO1	1.23297e-08	-0.200376	0.595	0.693	0.000366588
PCNX1	3.80712e-09	-0.201564	0.544	0.642	0.000113193
GP2	3.14357e-09	-0.201692	0.571	0.679	9.34646e-05
TIAM2	4.26523e-07	-0.202249	0.401	0.49	0.0126814
RAB7A	1.91024e-07	-0.202308	0.425	0.515	0.00567953
EVI5	4.0348e-09	-0.202704	0.569	0.666	0.000119963
ARNT2	7.001e-08	-0.203174	0.489	0.586	0.00208154
BRAF	3.57273e-12	-0.203329	0.707	0.823	1.06224e-07
RNF150	4.33703e-12	-0.204119	0.697	0.805	1.28949e-07
MARCH6	5.87187e-09	-0.204262	0.541	0.641	0.000174582
TTC28	1.81822e-07	-0.204355	0.481	0.563	0.00540592
ADD3	9.00524e-08	-0.204483	0.47	0.562	0.00267744
TSPAN9	1.01422e-10	-0.204498	0.608	0.709	3.01548e-06
SLC25A13	9.76015e-08	-0.204629	0.436	0.525	0.00290189
NUFIP2	1.2033e-06	-0.205358	0.312	0.389	0.0357765
MAN1A1	6.55238e-09	-0.205392	0.56	0.655	0.000194815
CHD2	1.37683e-08	-0.205843	0.47	0.568	0.00040936
COL4A5	1.67277e-07	-0.205903	0.448	0.53	0.00497349
UBR1	7.79119e-08	-0.20602	0.455	0.549	0.00231648
CLASP1	1.61433e-15	-0.206672	0.769	0.876	4.79973e-11
SGK2	1.44688e-07	-0.207265	0.408	0.499	0.00430185
FAM160A1	4.8166e-11	-0.207421	0.643	0.752	1.43207e-06
GLS	2.77629e-09	-0.207697	0.527	0.625	8.25448e-05
TBL1X	1.19408e-08	-0.20778	0.536	0.627	0.000355024
TCF12	4.74174e-18	-0.208028	0.785	0.895	1.40982e-13
SECISBP2L	3.5295e-08	-0.208466	0.419	0.514	0.00104939
BMPR1A	3.52604e-08	-0.208519	0.492	0.585	0.00104836
FAM172A	1.42725e-11	-0.208587	0.668	0.779	4.24351e-07
ACSS3	1.15912e-07	-0.208821	0.444	0.537	0.00344631
KLHDC10	6.11486e-08	-0.208951	0.483	0.575	0.00181807
CEP112	5.27581e-07	-0.208959	0.391	0.475	0.015686
ZXDC	2.6377e-08	-0.209313	0.456	0.564	0.000784241
RAB2A	2.35127e-07	-0.209816	0.423	0.51	0.00699079
VAPA	4.3844e-08	-0.210077	0.497	0.602	0.00130357
ASAP2	1.97523e-12	-0.210101	0.67	0.782	5.87275e-08
STXBP5	1.38521e-06	-0.2103	0.343	0.418	0.0411849
ATRN	2.43123e-08	-0.210377	0.503	0.592	0.000722854
KIAA1468	1.18568e-06	-0.210381	0.357	0.438	0.0352528
IFT74	1.20688e-06	-0.210406	0.357	0.434	0.0358828
COL6A1	1.07281e-07	-0.210477	0.222	0.295	0.00318969
SIL1	2.58564e-10	-0.211248	0.597	0.71	7.68762e-06
AF117829.1	1.51786e-08	-0.211722	0.496	0.589	0.00045129
MLLT10	7.7456e-11	-0.211724	0.619	0.738	2.30292e-06
ZNF644	4.27802e-09	-0.211731	0.522	0.629	0.000127194
TBC1D8	1.74664e-10	-0.212501	0.599	0.704	5.19311e-06
WBP1L	3.09699e-07	-0.212666	0.271	0.348	0.00920797
FUS	8.38536e-09	-0.212883	0.494	0.597	0.000249314
ZMIZ1	1.3141e-08	-0.212889	0.518	0.595	0.00039071
PPP1R13B	4.0763e-10	-0.21323	0.567	0.674	1.21197e-05
MAGED1	7.81389e-09	-0.213394	0.491	0.586	0.000232323
KLF12	1.83275e-13	-0.213971	0.705	0.818	5.44914e-09
INVS	1.33139e-08	-0.214919	0.501	0.594	0.000395848
TRIM44	7.33734e-09	-0.215675	0.486	0.588	0.000218154
DIS3L2	3.35265e-09	-0.215823	0.509	0.614	9.9681e-05
PPHLN1	1.9312e-07	-0.216124	0.368	0.456	0.00574183
CRTC1	1.25232e-08	-0.216251	0.44	0.539	0.00037234
PSPC1	3.0352e-08	-0.216309	0.46	0.553	0.000902425
URI1	3.46593e-08	-0.216315	0.45	0.544	0.00103049
OGT	7.89348e-08	-0.216757	0.363	0.447	0.00234689
PHF3	3.99064e-09	-0.216808	0.473	0.57	0.00011865
LPP	3.6368e-23	-0.217673	0.806	0.906	1.08129e-18
RNF10	2.36654e-08	-0.218045	0.461	0.557	0.000703619
PUM3	2.75607e-07	-0.218154	0.352	0.432	0.00819435
FBXO11	2.91883e-09	-0.21842	0.521	0.624	8.67827e-05
NUDT4	1.02685e-11	-0.219081	0.652	0.764	3.05303e-07
RPRD1A	1.69616e-07	-0.21916	0.363	0.453	0.00504302
KDM6A	4.97344e-10	-0.219196	0.537	0.648	1.4787e-05
PCNX2	5.22438e-08	-0.219748	0.428	0.52	0.00155331
MTURN	1.28885e-08	-0.220236	0.477	0.57	0.000383202
SCYL2	1.08549e-06	-0.221227	0.305	0.379	0.0322738
NBEAL1	5.31221e-14	-0.221707	0.665	0.774	1.57943e-09
TBC1D1	1.96154e-10	-0.221889	0.518	0.626	5.83204e-06
SGPP2	3.13923e-08	-0.221901	0.455	0.552	0.000933355
CRIM1	4.24829e-09	-0.221989	0.504	0.595	0.00012631
SOX6	5.12702e-24	-0.222324	0.799	0.906	1.52436e-19
FAM208B	4.37389e-08	-0.222649	0.426	0.515	0.00130044
CAPZB	1.19235e-08	-0.222662	0.424	0.523	0.00035451
VPS35L	5.75168e-07	-0.222852	0.334	0.412	0.0171009
YY1	1.80803e-07	-0.222953	0.292	0.372	0.00537563
MSRA	2.34307e-07	-0.223285	0.379	0.458	0.0069664
KAT6B	1.75403e-10	-0.223421	0.551	0.656	5.21509e-06
NAIP	2.83856e-10	-0.223443	0.547	0.647	8.4396e-06
ADNP	5.48674e-10	-0.223894	0.519	0.622	1.63132e-05
TSGA10	2.31776e-09	-0.22431	0.475	0.573	6.89115e-05
MAP3K2	1.14395e-08	-0.225068	0.42	0.521	0.000340118
ATL2	4.64144e-07	-0.225507	0.322	0.4	0.0137999
CCDC178	4.30664e-09	-0.225901	0.368	0.472	0.000128045
PTH2R	4.21434e-80	-0.22616	0.923	0.98	1.25301e-75
HMBOX1	1.28022e-07	-0.226211	0.371	0.463	0.00380636
AUH	6.0964e-13	-0.226269	0.643	0.751	1.81258e-08
BDNF-AS	5.09319e-07	-0.226462	0.319	0.396	0.0151431
MACF1	5.49366e-19	-0.227245	0.741	0.847	1.63337e-14
SUCLG2-AS1	1.20135e-09	-0.227361	0.488	0.594	3.57186e-05
DNAJC1	3.6928e-09	-0.227421	0.437	0.537	0.000109794
CDC42SE2	3.52764e-09	-0.227579	0.408	0.512	0.000104884
ZSCAN5A	4.73948e-07	-0.227666	0.334	0.414	0.0140914
MGLL	9.15158e-11	-0.22772	0.502	0.617	2.72095e-06
BCR	7.38099e-10	-0.22796	0.49	0.592	2.19452e-05
TCF20	1.71135e-07	-0.228179	0.333	0.414	0.00508817
GPATCH2L	5.20485e-11	-0.228531	0.548	0.654	1.54751e-06
AC008554.1	4.72701e-07	-0.228543	0.223	0.29	0.0140543
DGKH	1.17124e-08	-0.228734	0.307	0.398	0.000348232
HPCAL1	5.17212e-07	-0.229473	0.326	0.401	0.0153778
WDR33	1.61368e-09	-0.229659	0.461	0.567	4.79779e-05
HIVEP2	1.28493e-07	-0.230025	0.347	0.43	0.00382036
NUP214	2.14951e-09	-0.230108	0.462	0.568	6.39093e-05
RP1	4.01362e-15	-0.230542	0.684	0.8	1.19333e-10
ATF7IP2	6.14732e-07	-0.230748	0.337	0.408	0.0182772
AP2B1	3.37121e-08	-0.230953	0.423	0.511	0.00100233
PSME4	2.03138e-09	-0.2312	0.486	0.588	6.03971e-05
ACSL3	7.14208e-08	-0.231618	0.402	0.489	0.00212348
MAP2K4	9.0663e-09	-0.231727	0.446	0.546	0.000269559
LINC00476	3.46833e-08	-0.232552	0.42	0.507	0.0010312
CAPN2	2.68685e-08	-0.232927	0.378	0.47	0.000798854
ACBD6	3.02039e-09	-0.232948	0.453	0.547	8.98021e-05
ARID1A	4.24658e-10	-0.233651	0.477	0.577	1.26259e-05
MEF2A	5.67897e-17	-0.233798	0.69	0.802	1.68847e-12
AC138150.1	4.46915e-07	-0.233988	0.302	0.376	0.0132877
NHLRC3	8.57877e-07	-0.234201	0.317	0.395	0.0255064
STRBP	2.53499e-11	-0.234295	0.552	0.663	7.53705e-07
MYO5C	5.87907e-09	-0.234444	0.381	0.483	0.000174797
DPY19L2	1.62389e-07	-0.234988	0.215	0.285	0.00482816
IPCEF1	3.66899e-09	-0.235369	0.45	0.551	0.000109086
CHIC1	3.69546e-07	-0.235724	0.252	0.32	0.0109873
MITF	5.75728e-16	-0.236068	0.693	0.82	1.71175e-11
DCDC2	6.28439e-10	-0.236568	0.538	0.64	1.86847e-05
NFE2L2	7.02941e-10	-0.236953	0.555	0.639	2.08998e-05
EFCAB6	5.81975e-08	-0.237	0.339	0.423	0.00173033
TRAPPC10	1.05926e-09	-0.237126	0.373	0.473	3.1494e-05
RAP2C-AS1	2.39353e-07	-0.237354	0.36	0.44	0.00711646
CCNL1	6.74518e-07	-0.237737	0.276	0.344	0.0200548
CTIF	2.62575e-09	-0.237802	0.458	0.559	7.80687e-05
WDR27	7.78213e-08	-0.237958	0.385	0.47	0.00231378
AP3B1	4.10567e-14	-0.238273	0.619	0.745	1.2207e-09
LINC01182	5.46426e-09	-0.238546	0.409	0.5	0.000162463
R3HCC1L	1.52869e-06	-0.238708	0.275	0.344	0.045451
AC138123.1	3.58026e-12	-0.238848	0.589	0.703	1.06448e-07
PPP4R2	7.08185e-07	-0.238969	0.268	0.338	0.0210557
TASP1	9.49818e-10	-0.240097	0.455	0.56	2.824e-05
CAMTA1	4.8873e-12	-0.240102	0.554	0.666	1.45309e-07
MGAT4A	3.56764e-08	-0.240792	0.352	0.44	0.00106073
SLX4IP	1.67584e-09	-0.241291	0.455	0.558	4.9826e-05
MICAL3	1.39957e-12	-0.24136	0.588	0.698	4.1612e-08
EEA1	7.95132e-11	-0.241511	0.538	0.639	2.36409e-06
KLHL24	6.90276e-09	-0.241545	0.414	0.516	0.000205233
ITGB6	7.4752e-08	-0.242033	0.377	0.458	0.00222253
TANK	3.25906e-07	-0.242375	0.329	0.405	0.00968982
HDAC8	4.23293e-11	-0.24324	0.538	0.653	1.25854e-06
CEP192	9.58086e-10	-0.243661	0.433	0.529	2.84858e-05
PALM	8.38312e-07	-0.243684	0.298	0.368	0.0249247
MAPK1IP1L	1.01966e-06	-0.243732	0.276	0.345	0.0303164
GPI	5.26277e-11	-0.243961	0.478	0.593	1.56473e-06
ZDHHC21	7.60766e-11	-0.244077	0.465	0.573	2.26191e-06
MNAT1	2.92356e-14	-0.24424	0.619	0.737	8.69234e-10
RAD9A	1.02496e-09	-0.245013	0.414	0.511	3.0474e-05
PARN	1.10786e-07	-0.245043	0.339	0.419	0.00329388
PIAS2	1.0175e-10	-0.245225	0.501	0.621	3.02522e-06
SMAD3	5.06883e-09	-0.24528	0.368	0.461	0.000150706
DNAJC5	5.50933e-08	-0.245642	0.278	0.357	0.00163803
ACER3	6.19951e-07	-0.245647	0.251	0.319	0.0184324
MAPKBP1	3.08091e-07	-0.24584	0.255	0.328	0.00916017
TFAP2B	4.9472e-11	-0.245876	0.403	0.52	1.4709e-06
GSTO2	4.73021e-08	-0.246068	0.353	0.435	0.00140638
SCFD2	1.48153e-09	-0.246358	0.397	0.495	4.4049e-05
NOL10	1.47229e-06	-0.246493	0.294	0.361	0.0437741
CGNL1	2.0265e-68	-0.24705	0.913	0.976	6.0252e-64
CARS2	7.49704e-07	-0.247609	0.238	0.305	0.0222902
SUCLG2	9.06886e-14	-0.247747	0.59	0.714	2.69635e-09
KANTR	3.98202e-10	-0.247904	0.365	0.47	1.18393e-05
FAM214A	1.48228e-08	-0.247947	0.388	0.475	0.000440711
ANKRD13C	3.56807e-08	-0.248516	0.316	0.4	0.00106086
RBM26	5.02673e-13	-0.248646	0.558	0.681	1.49455e-08
MFF	1.48277e-08	-0.248678	0.362	0.453	0.000440858
GALNT14	2.41629e-13	-0.248905	0.585	0.7	7.1841e-09
ELP4	1.37416e-10	-0.249488	0.44	0.545	4.08566e-06
MAP2K1	3.95123e-07	-0.249644	0.235	0.305	0.0117478
RALGPS1	7.19941e-16	-0.249661	0.62	0.732	2.14053e-11
SPIRE1	9.78851e-12	-0.250284	0.49	0.6	2.91032e-07
ARHGEF3	1.13204e-11	-0.250717	0.532	0.64	3.36579e-07
LARS2	8.9839e-07	-0.250932	0.293	0.361	0.0267109
MRPS25	2.06957e-07	-0.251155	0.301	0.376	0.00615325
CPNE8	2.48851e-08	-0.251212	0.347	0.432	0.000739883
FRS2	4.07633e-10	-0.251903	0.447	0.543	1.21197e-05
LINC01762	3.70577e-33	-0.252331	0.82	0.929	1.1018e-28
DNM3	4.83541e-14	-0.253251	0.594	0.709	1.43767e-09
TAF2	8.26223e-08	-0.25326	0.294	0.373	0.00245653
TMEM161B	2.35064e-07	-0.253639	0.305	0.382	0.00698891
SKAP1	1.23572e-18	-0.253846	0.676	0.787	3.67403e-14
FAF2	2.91576e-08	-0.254082	0.282	0.364	0.000866913
CDK19	1.84505e-07	-0.254335	0.325	0.4	0.0054857
NINL	6.18567e-16	-0.254705	0.641	0.77	1.83912e-11
CCNH	7.59779e-13	-0.254777	0.556	0.667	2.25898e-08
PRKCZ	4.45403e-07	-0.254962	0.223	0.29	0.0132427
ZNF618	8.7607e-15	-0.255554	0.586	0.701	2.60473e-10
CAMK2D	8.62897e-07	-0.255756	0.344	0.409	0.0256556
RREB1	1.02756e-11	-0.256047	0.511	0.619	3.05514e-07
IFT88	1.31071e-12	-0.256904	0.525	0.633	3.89699e-08
YEATS2	5.10557e-07	-0.25725	0.252	0.32	0.0151799
SNX10	1.23295e-08	-0.257343	0.374	0.463	0.000366582
NCOA3	3.59093e-12	-0.257404	0.512	0.625	1.06765e-07
RFX7	1.028e-07	-0.257555	0.321	0.399	0.00305646
ACYP2	2.3984e-14	-0.257602	0.57	0.684	7.13092e-10
PDE7B	1.47703e-19	-0.257877	0.708	0.833	4.39151e-15
SEPT6	1.34689e-08	-0.258415	0.316	0.403	0.000400456
XPO7	4.59493e-08	-0.258589	0.255	0.334	0.00136616
PPTC7	6.34426e-07	-0.258591	0.293	0.36	0.0188628
PDE1A	2.76625e-70	-0.258783	0.881	0.971	8.22462e-66
PSMD1	2.51995e-07	-0.259088	0.286	0.357	0.00749231
SSH1	4.09e-08	-0.259184	0.315	0.398	0.00121604
VPS39	1.92799e-07	-0.259329	0.245	0.317	0.00573229
FBRSL1	2.89967e-07	-0.259566	0.231	0.298	0.00862131
VAPB	4.82686e-07	-0.259702	0.25	0.318	0.0143512
STK32B	4.75242e-22	-0.260799	0.713	0.835	1.41299e-17
PTGER3	5.23332e-34	-0.260823	0.804	0.921	1.55597e-29
RIC3	2.36139e-07	-0.260881	0.28	0.352	0.00702088
GLUD1	5.41479e-08	-0.260933	0.319	0.395	0.00160993
FAM135A	6.78992e-11	-0.26094	0.441	0.549	2.01878e-06
LIMS1	5.26182e-11	-0.261513	0.456	0.552	1.56444e-06
PIK3CA	9.65094e-07	-0.261757	0.26	0.327	0.0286942
TTLL5	4.64213e-10	-0.261918	0.385	0.482	1.3802e-05
STX18	2.63853e-11	-0.262094	0.459	0.566	7.84488e-07
EIF4A2	9.71926e-07	-0.262296	0.195	0.256	0.0288973
SLC7A6	1.11811e-07	-0.262474	0.291	0.366	0.00332435
HSPA12A	1.33616e-10	-0.263082	0.393	0.499	3.97266e-06
ARHGEF7	1.05063e-12	-0.263145	0.508	0.618	3.12373e-08
ZNF518A	2.86769e-14	-0.263206	0.56	0.68	8.5262e-10
PPP2R2A	7.69264e-10	-0.263215	0.38	0.478	2.28718e-05
SIK2	2.49438e-13	-0.263231	0.535	0.652	7.41629e-09
SOS2	3.60703e-14	-0.263301	0.547	0.665	1.07244e-09
CYS1	4.8744e-12	-0.263371	0.483	0.59	1.44926e-07
SHLD2	4.27953e-16	-0.263992	0.597	0.717	1.27239e-11
ARL17B	3.26482e-10	-0.264059	0.387	0.489	9.70697e-06
SUCLG1	1.14426e-07	-0.264206	0.3	0.373	0.00340211
TRAF3IP2-AS1	3.97162e-07	-0.26454	0.319	0.387	0.0118084
SLC6A16	1.41806e-07	-0.265006	0.294	0.369	0.00421619
SLC25A46	7.41413e-07	-0.265007	0.244	0.31	0.0220437
RAB40C	4.30698e-07	-0.265693	0.25	0.319	0.0128055
MIPOL1	3.86021e-09	-0.266027	0.363	0.449	0.000114772
DMGDH	9.47678e-13	-0.266341	0.511	0.621	2.81764e-08
CMSS1	4.83562e-07	-0.266559	0.302	0.369	0.0143773
ABI1	1.39482e-09	-0.266679	0.393	0.485	4.14708e-05
LGR4	1.69175e-28	-0.266849	0.766	0.885	5.02992e-24
ITPR1	3.3686e-24	-0.266909	0.713	0.832	1.00155e-19
PRKAR1B	4.44623e-08	-0.267119	0.31	0.387	0.00132195
MGMT	5.58111e-08	-0.267199	0.301	0.38	0.00165938
MICU2	5.68909e-14	-0.267423	0.527	0.644	1.69148e-09
PRKCQ	1.92589e-12	-0.267461	0.512	0.615	5.72605e-08
SLC39A9	1.87078e-08	-0.26786	0.247	0.328	0.000556221
MRPL33	2.67322e-07	-0.268119	0.335	0.405	0.00794801
WDR91	6.75855e-08	-0.26885	0.282	0.359	0.00200945
ASXL2	3.79049e-11	-0.269409	0.399	0.506	1.12699e-06
SUSD6	2.87306e-09	-0.269438	0.362	0.448	8.54218e-05
PPME1	1.77708e-07	-0.269615	0.25	0.319	0.0052836
GSN	5.30092e-08	-0.269634	0.288	0.366	0.00157607
NR2F2-AS1	1.20269e-50	-0.269703	0.84	0.935	3.57583e-46
UBE2N	7.06262e-07	-0.269885	0.201	0.262	0.0209986
UBE2H	5.13847e-25	-0.270378	0.727	0.846	1.52777e-20
BCL7C	8.13027e-10	-0.270563	0.332	0.427	2.41729e-05
AC013394.1	1.53866e-11	-0.270688	0.416	0.528	4.57474e-07
SLC10A7	8.38964e-08	-0.270767	0.283	0.358	0.00249441
DCAF6	3.08301e-13	-0.270891	0.489	0.611	9.1664e-09
PPP1CB	8.72135e-10	-0.270905	0.329	0.421	2.59303e-05
GALNT18	1.81982e-21	-0.270977	0.68	0.805	5.4107e-17
TRMT11	1.58162e-07	-0.27124	0.231	0.299	0.00470246
ARID5B	1.39926e-16	-0.271722	0.6	0.709	4.16028e-12
PLPPR1	2.36139e-11	-0.272147	0.463	0.569	7.02089e-07
SLC2A13	1.0243e-14	-0.272182	0.546	0.652	3.04544e-10
WBP2NL	1.87968e-07	-0.272185	0.213	0.281	0.00558867
KHDRBS3	8.61514e-10	-0.272271	0.372	0.465	2.56145e-05
INPP5A	3.36271e-07	-0.272346	0.243	0.312	0.00999802
AC009690.1	3.75906e-12	-0.272366	0.52	0.619	1.11764e-07
CYP7B1	5.23477e-10	-0.27276	0.409	0.5	1.5564e-05
WDR35	2.60654e-07	-0.273149	0.24	0.31	0.00774977
GALNT11	8.7922e-09	-0.273723	0.314	0.398	0.00026141
AL158152.2	1.35511e-07	-0.274218	0.291	0.365	0.00402902
GNAQ	3.05471e-18	-0.274246	0.616	0.753	9.08227e-14
ECHDC2	3.79622e-13	-0.274408	0.5	0.612	1.12869e-08
VGLL4	5.58843e-16	-0.274915	0.594	0.707	1.66155e-11
G3BP1	2.86258e-09	-0.27493	0.318	0.406	8.51101e-05
LINC01266	1.88381e-07	-0.275414	0.271	0.342	0.00560094
AC124319.2	4.516e-17	-0.276406	0.589	0.722	1.3427e-12
DARS	3.55221e-09	-0.276954	0.315	0.401	0.000105614
CFAP70	7.17667e-13	-0.277533	0.457	0.575	2.13377e-08
ATP6V0E1	1.86833e-09	-0.277802	0.349	0.432	5.55492e-05
MKL2	2.76396e-16	-0.277868	0.56	0.678	8.21781e-12
LRRC28	1.003e-07	-0.27856	0.304	0.377	0.00298211
MAP3K5	1.67761e-07	-0.278675	0.252	0.322	0.00498786
AL139383.1	8.80812e-11	-0.278772	0.441	0.541	2.61883e-06
OCLN	1.54373e-10	-0.278814	0.4	0.493	4.58983e-06
FOXP1	1.93824e-34	-0.279016	0.774	0.888	5.76278e-30
AC006978.2	9.28226e-07	-0.279253	0.215	0.276	0.027598
ELL	1.28032e-07	-0.279559	0.24	0.309	0.00380666
ATP6V0A4	3.42592e-16	-0.27976	0.562	0.679	1.01859e-11
FXR1	6.70219e-11	-0.279977	0.411	0.514	1.99269e-06
MRRF	2.11057e-08	-0.280241	0.301	0.382	0.000627516
DPP6	2.53792e-12	-0.280378	0.454	0.563	7.54574e-08
TRIM26	2.57922e-07	-0.280958	0.266	0.333	0.00766853
USP2	1.40615e-10	-0.28115	0.377	0.475	4.18077e-06
ZNF138	4.81357e-08	-0.281604	0.266	0.341	0.00143117
OGDHL	4.9682e-12	-0.282121	0.281	0.385	1.47715e-07
TBC1D32	1.08054e-09	-0.282318	0.355	0.442	3.21267e-05
OXSR1	2.95874e-09	-0.282777	0.318	0.406	8.79692e-05
SEC14L1	1.91299e-12	-0.282854	0.481	0.584	5.6877e-08
NME5	4.42753e-07	-0.283395	0.24	0.305	0.0131639
PMM2	5.31119e-08	-0.284489	0.252	0.325	0.00157912
SH3RF1	2.90053e-16	-0.285115	0.582	0.681	8.62387e-12
NT5DC1	1.09078e-13	-0.28548	0.481	0.601	3.2431e-09
FRK	3.5687e-13	-0.286585	0.468	0.579	1.06105e-08
MTMR12	4.33177e-10	-0.286871	0.331	0.426	1.28792e-05
TRPM4	1.25981e-09	-0.28707	0.213	0.294	3.74565e-05
TRIM66	9.1506e-09	-0.287174	0.286	0.368	0.000272066
ERRFI1	3.7077e-10	-0.287803	0.286	0.376	1.10237e-05
STYXL1	7.41555e-09	-0.287835	0.241	0.319	0.000220479
PHC2	2.56803e-09	-0.288048	0.345	0.429	7.63526e-05
PCCA	1.24715e-54	-0.28832	0.822	0.931	3.70803e-50
SLC16A12	6.06757e-36	-0.288412	0.796	0.908	1.80401e-31
SPRED2	1.19173e-10	-0.288471	0.378	0.478	3.54325e-06
GTF2IRD2	5.43615e-08	-0.288831	0.215	0.284	0.00161628
AC124312.1	3.57674e-19	-0.289488	0.59	0.723	1.06344e-14
GALK2	1.90534e-10	-0.28984	0.348	0.443	5.66496e-06
DCDC1	2.17253e-07	-0.290961	0.212	0.277	0.00645936
PRKAG2	6.78259e-13	-0.291486	0.413	0.521	2.0166e-08
CREB3L2	3.51585e-14	-0.291985	0.491	0.606	1.04533e-09
TAMM41	2.98955e-08	-0.292461	0.27	0.345	0.000888854
SF3B3	8.26966e-07	-0.292467	0.2	0.259	0.0245874
QKI	5.94287e-24	-0.292663	0.669	0.796	1.76693e-19
TENT4B	1.90617e-07	-0.293265	0.219	0.285	0.00566742
DSTYK	3.74465e-09	-0.293439	0.253	0.337	0.000111336
TFG	3.5766e-08	-0.293884	0.28	0.355	0.00106339
CBFB	1.98083e-11	-0.295648	0.357	0.457	5.8894e-07
SMURF2	4.90736e-14	-0.295974	0.455	0.573	1.45906e-09
ABTB2	3.82177e-15	-0.296576	0.492	0.614	1.13629e-10
SPPL3	1.80398e-14	-0.297902	0.468	0.58	5.3636e-10
UHRF2	1.351e-09	-0.297987	0.302	0.386	4.01679e-05
SEC24B	3.67708e-12	-0.298079	0.396	0.502	1.09327e-07
ACVR1B	4.66293e-14	-0.298086	0.468	0.577	1.38638e-09
DHX15	6.38449e-13	-0.298686	0.409	0.517	1.89824e-08
SVOPL	1.892e-08	-0.299563	0.313	0.389	0.000562531
HPRT1	1.13071e-09	-0.300217	0.241	0.325	3.36184e-05
ZNF420	4.08111e-08	-0.300586	0.234	0.305	0.00121339
PLEKHM3	1.34061e-08	-0.30101	0.284	0.361	0.00039859
FBXL3	3.69796e-07	-0.301152	0.216	0.278	0.0109948
GALNT10	1.84853e-07	-0.302362	0.252	0.318	0.00549604
SMTNL2	2.11186e-08	-0.30244	0.275	0.353	0.000627898
STAM2	9.72153e-12	-0.302887	0.377	0.481	2.8904e-07
AC104596.1	9.21223e-09	-0.302962	0.256	0.332	0.000273898
RORA-AS1	2.40776e-08	-0.30308	0.265	0.34	0.000715874
FRG1-DT	4.43304e-08	-0.303198	0.201	0.268	0.00131803
TBC1D23	4.61787e-07	-0.304631	0.229	0.29	0.0137299
UBP1	1.13135e-06	-0.305181	0.195	0.252	0.0336374
DEPTOR	7.10374e-27	-0.305298	0.671	0.806	2.11208e-22
TPST2	1.59192e-07	-0.305803	0.2	0.264	0.00473309
STK39	1.13509e-18	-0.306524	0.532	0.674	3.37486e-14
SUFU	1.33034e-09	-0.306808	0.271	0.352	3.95537e-05
NBDY	1.90007e-08	-0.30686	0.231	0.303	0.00056493
AC087564.1	1.81996e-17	-0.306984	0.549	0.673	5.4111e-13
NAAA	1.05579e-07	-0.307061	0.191	0.255	0.00313908
ADGRL2	8.41312e-13	-0.307493	0.39	0.493	2.50139e-08
SULT1A1	1.59594e-07	-0.307974	0.201	0.264	0.00474505
MAGI2	1.51272e-19	-0.308712	0.568	0.703	4.49762e-15
FSD1L	5.32225e-08	-0.308903	0.202	0.268	0.00158241
EPB41L3	6.80799e-07	-0.309106	0.281	0.341	0.0202415
AHCYL1	3.3495e-12	-0.309751	0.388	0.485	9.95873e-08
CPPED1	9.79313e-12	-0.310436	0.371	0.467	2.91169e-07
AC008629.1	4.97113e-07	-0.310771	0.211	0.271	0.0147802
PHTF1	8.27619e-08	-0.312261	0.217	0.283	0.00246068
RSU1	5.09739e-08	-0.312314	0.232	0.301	0.00151556
DDB1	2.00787e-07	-0.31325	0.254	0.318	0.0059698
IQCK	1.87082e-09	-0.316029	0.279	0.358	5.56233e-05
LMF1	5.27208e-13	-0.316626	0.347	0.453	1.56749e-08
RARS2	8.74466e-10	-0.318799	0.279	0.36	2.59996e-05
AL132780.1	6.39837e-12	-0.319104	0.352	0.449	1.90236e-07
TMEM135	6.586e-12	-0.319259	0.355	0.455	1.95815e-07
DAAM1	6.90465e-14	-0.319281	0.415	0.528	2.05289e-09
AC116366.3	3.01693e-10	-0.319792	0.277	0.365	8.96992e-06
TBC1D14	1.15462e-16	-0.319956	0.484	0.614	3.4329e-12
UBE2G1	2.09444e-11	-0.321529	0.324	0.421	6.22718e-07
PPIL4	8.51745e-09	-0.321843	0.2	0.271	0.000253241
PDLIM5	1.43136e-14	-0.321956	0.411	0.527	4.25573e-10
SFMBT2	2.75335e-12	-0.322634	0.3	0.404	8.18625e-08
AC005154.6	1.22985e-09	-0.322808	0.224	0.303	3.65659e-05
ANKIB1	3.83713e-19	-0.324334	0.513	0.646	1.14086e-14
VPS50	2.56875e-13	-0.324713	0.343	0.453	7.63742e-09
C2CD5	1.58756e-16	-0.324762	0.47	0.592	4.72014e-12
RNLS	2.38119e-07	-0.324936	0.223	0.285	0.00707975
MAP3K13	2.11278e-14	-0.325307	0.414	0.523	6.28171e-10
ZNF507	7.62906e-08	-0.325608	0.195	0.259	0.00226827
CEP85L	8.14402e-09	-0.32578	0.211	0.283	0.000242138
DDAH1	4.06809e-16	-0.326978	0.477	0.591	1.20952e-11
INTS6	8.25612e-16	-0.327131	0.465	0.576	2.45471e-11
FAM184A	3.03557e-21	-0.327457	0.534	0.678	9.02537e-17
FARP2	1.672e-12	-0.328296	0.346	0.447	4.97118e-08
AL136164.2	3.1996e-12	-0.329038	0.39	0.483	9.51306e-08
SKI	4.66495e-09	-0.329384	0.237	0.312	0.000138698
LINC00472	4.53038e-09	-0.330066	0.219	0.294	0.000134697
HOXB3	7.61695e-22	-0.330582	0.552	0.694	2.26467e-17
MINDY3	1.536e-09	-0.330996	0.234	0.311	4.56685e-05
ATP6V1A	3.06713e-15	-0.331085	0.419	0.532	9.11918e-11
PWAR6	1.52042e-09	-0.331262	0.26	0.339	4.52053e-05
TTC7A	3.05779e-11	-0.332229	0.338	0.428	9.09143e-07
MLH3	9.25421e-11	-0.332878	0.302	0.388	2.75146e-06
SAT1	4.16184e-14	-0.332955	0.41	0.52	1.2374e-09
CNKSR3	1.55522e-21	-0.333131	0.537	0.67	4.62397e-17
TMEM45B	2.23417e-09	-0.333961	0.291	0.37	6.64264e-05
FAM199X	3.01069e-08	-0.335138	0.207	0.275	0.000895138
WDR72	3.04176e-24	-0.335421	0.566	0.723	9.04377e-20
WDR78	5.2155e-09	-0.335546	0.264	0.34	0.000155067
USP24	4.86262e-36	-0.335847	0.685	0.826	1.44575e-31
PIK3R1	2.76256e-18	-0.336563	0.484	0.611	8.21363e-14
ZNF532	1.94795e-15	-0.337601	0.407	0.525	5.79164e-11
FMO4	1.31492e-08	-0.337965	0.205	0.273	0.000390953
RUSC2	5.15312e-09	-0.338305	0.275	0.351	0.000153213
AHCYL2	8.86989e-19	-0.339518	0.468	0.607	2.6372e-14
RBFOX2	4.61168e-22	-0.339758	0.542	0.68	1.37114e-17
BCKDHB	4.25232e-21	-0.34034	0.518	0.668	1.2643e-16
TTC7B	1.30009e-15	-0.340861	0.385	0.508	3.86543e-11
PCGF5	2.10978e-18	-0.340881	0.485	0.608	6.27278e-14
SLC3A1	8.51648e-19	-0.341038	0.454	0.594	2.53212e-14
PTH1R	9.86198e-23	-0.344222	0.377	0.553	2.93216e-18
KCNJ16	1.59432e-72	-0.344852	0.809	0.938	4.74024e-68
SNX27	2.05412e-10	-0.344961	0.243	0.326	6.10732e-06
SLC35D1	2.6143e-09	-0.345325	0.223	0.298	7.77283e-05
C16orf45	1.21269e-08	-0.345735	0.201	0.268	0.000360558
RIC8B	1.84206e-15	-0.346025	0.398	0.513	5.4768e-11
QSER1	9.7528e-10	-0.346224	0.236	0.313	2.8997e-05
BCLAF3	7.14747e-11	-0.346555	0.231	0.314	2.12508e-06
CEP120	6.77907e-08	-0.346641	0.207	0.27	0.00201555
LRCH1	4.81826e-27	-0.34679	0.584	0.729	1.43256e-22
SGPP1	3.20155e-09	-0.347019	0.209	0.281	9.51885e-05
HECTD2	3.2088e-12	-0.347153	0.291	0.386	9.5404e-08
PPP2R2B	2.33903e-11	-0.34752	0.321	0.409	6.9544e-07
SNED1	9.6021e-12	-0.347961	0.283	0.376	2.8549e-07
PITPNB	1.02729e-11	-0.348307	0.282	0.377	3.05433e-07
KCTD1	3.97744e-35	-0.348509	0.68	0.816	1.18257e-30
FMNL2	2.31049e-18	-0.349684	0.474	0.588	6.86956e-14
GTF2H2C	1.2182e-10	-0.349814	0.264	0.352	3.62195e-06
PANK1	4.85945e-11	-0.349846	0.311	0.399	1.44481e-06
TSPAN12	3.88991e-09	-0.350756	0.224	0.295	0.000115655
GTF2H2	3.66093e-09	-0.350999	0.221	0.294	0.000108847
LINC01606	3.39471e-32	-0.351229	0.644	0.797	1.00931e-27
PLEKHA6	1.08658e-19	-0.351706	0.455	0.586	3.23063e-15
BCL9	2.03619e-09	-0.353009	0.224	0.299	6.05399e-05
UVRAG	1.47922e-17	-0.353505	0.474	0.598	4.39803e-13
USP12	9.446e-13	-0.354516	0.276	0.376	2.80848e-08
MTCL1	1.37983e-09	-0.355002	0.198	0.27	4.10251e-05
ATP6V0A1	2.18384e-09	-0.355088	0.22	0.292	6.49298e-05
GALNT7	3.51254e-10	-0.355281	0.214	0.291	1.04435e-05
PARVA	7.26061e-13	-0.3565	0.28	0.381	2.15872e-08
ANKS1A	5.17729e-21	-0.356678	0.479	0.617	1.53931e-16
ACSL4	3.45779e-15	-0.357085	0.373	0.48	1.02807e-10
HABP4	1.55245e-08	-0.357574	0.185	0.251	0.000461576
CARMIL1	3.34961e-32	-0.359617	0.621	0.77	9.95906e-28
CACNA1D	2.06007e-26	-0.35962	0.569	0.712	6.12501e-22
EVA1A	4.01496e-09	-0.361442	0.188	0.259	0.000119373
SIMC1	1.19463e-09	-0.362	0.237	0.31	3.55188e-05
ADAMTS17	1.29047e-14	-0.362416	0.354	0.459	3.83682e-10
ATP8A1	2.39372e-12	-0.362596	0.294	0.387	7.11701e-08
LINC01515	5.42247e-09	-0.364411	0.213	0.283	0.000161221
AC034195.1	1.58876e-09	-0.364459	0.252	0.325	4.7237e-05
CMTM4	1.39073e-28	-0.364496	0.57	0.727	4.13492e-24
ACYP1	1.80221e-11	-0.364513	0.246	0.331	5.35833e-07
PTPRG	1.28735e-137	-0.365634	0.869	0.969	3.82755e-133
ITPKB	1.23996e-13	-0.36698	0.349	0.45	3.68665e-09
XKR6	1.83297e-17	-0.367985	0.398	0.518	5.44979e-13
INSR	4.03079e-29	-0.368959	0.568	0.723	1.19844e-24
AHI1	1.14541e-26	-0.370709	0.529	0.69	3.40554e-22
TPD52L1	1.12511e-12	-0.371649	0.291	0.385	3.34519e-08
CATSPER2	1.12033e-11	-0.372427	0.223	0.309	3.33097e-07
KANK1	2.89787e-59	-0.373156	0.75	0.909	8.61596e-55
TNRC6C	9.03427e-17	-0.373266	0.355	0.475	2.68607e-12
CHSY1	1.78182e-09	-0.375573	0.205	0.275	5.29772e-05
DENND2A	1.14915e-28	-0.375852	0.561	0.699	3.41665e-24
HIBADH	2.99134e-34	-0.376306	0.621	0.778	8.89384e-30
KLHL32	4.90045e-09	-0.376337	0.205	0.274	0.0001457
CDK14	5.95071e-27	-0.37646	0.542	0.684	1.76927e-22
CNNM2	3.92805e-20	-0.376536	0.467	0.592	1.16789e-15
ITGA2	2.29095e-21	-0.37697	0.481	0.602	6.81145e-17
NHS	2.4816e-34	-0.377127	0.621	0.776	7.37828e-30
PPM1L	3.54392e-28	-0.378342	0.574	0.702	1.05368e-23
GNA13	3.66077e-12	-0.379164	0.259	0.349	1.08842e-07
LINC00645	2.51661e-14	-0.381576	0.335	0.436	7.48239e-10
RBM41	2.10567e-14	-0.381641	0.259	0.361	6.26057e-10
CYTH3	6.44435e-11	-0.382364	0.236	0.317	1.91603e-06
EGLN1	6.15205e-13	-0.383203	0.283	0.38	1.82913e-08
ADARB1	2.49111e-09	-0.386853	0.186	0.255	7.40658e-05
CNOT6L	3.9063e-17	-0.389303	0.343	0.466	1.16142e-12
AC053527.1	9.73671e-17	-0.389464	0.36	0.48	2.89492e-12
CYB5A	2.28708e-16	-0.390949	0.345	0.453	6.79995e-12
KLHL5	1.49327e-11	-0.391341	0.234	0.317	4.43979e-07
GLIDR	2.10695e-10	-0.393203	0.194	0.268	6.26438e-06
ELOVL6	4.25078e-12	-0.393792	0.257	0.346	1.26384e-07
AASS	5.50725e-11	-0.394702	0.186	0.262	1.63742e-06
RBBP8	2.20509e-28	-0.398251	0.502	0.645	6.55618e-24
KNG1	8.20342e-31	-0.39851	0.549	0.69	2.43904e-26
ERBB4	2.68367e-157	-0.39855	0.878	0.992	7.9791e-153
STAT5B	4.54645e-17	-0.399961	0.324	0.441	1.35175e-12
PDE10A	9.21789e-16	-0.400455	0.386	0.496	2.74066e-11
AC113414.1	9.43452e-08	-0.403887	0.201	0.259	0.00280507
SVIL	2.28227e-18	-0.405364	0.488	0.583	6.78564e-14
ZNF277	1.32324e-18	-0.405792	0.335	0.46	3.93425e-14
NR2F2	7.84713e-17	-0.406415	0.308	0.425	2.33311e-12
LINC00271	3.28576e-19	-0.406693	0.356	0.485	9.76921e-15
TFEB	1.3013e-16	-0.40715	0.285	0.398	3.86902e-12
SOCS5	3.16166e-11	-0.408816	0.21	0.289	9.40026e-07
INPP5B	3.49995e-16	-0.409057	0.264	0.374	1.04061e-11
ETNK1	1.22424e-29	-0.411009	0.503	0.649	3.6399e-25
MFHAS1	3.87989e-38	-0.411191	0.59	0.748	1.15357e-33
MDFIC	3.21207e-14	-0.411696	0.243	0.341	9.55012e-10
BDH1	2.66566e-17	-0.411837	0.315	0.432	7.92555e-13
PPCDC	3.1543e-10	-0.412233	0.181	0.253	9.37836e-06
UNC13B	3.60609e-24	-0.41245	0.439	0.581	1.07216e-19
ALDH1L1	2.18738e-22	-0.41246	0.37	0.514	6.50353e-18
MBNL3	4.27422e-11	-0.413436	0.211	0.29	1.27081e-06
UBE3D	1.05117e-16	-0.414232	0.289	0.401	3.12533e-12
ALPK3	4.16091e-10	-0.414281	0.183	0.253	1.23712e-05
ASRGL1	1.4577e-15	-0.414285	0.284	0.39	4.33402e-11
PIP5K1B	9.0841e-12	-0.41511	0.262	0.344	2.70088e-07
CMYA5	1.7754e-19	-0.41734	0.28	0.406	5.27862e-15
CASR	5.52531e-155	-0.418513	0.851	0.964	1.64279e-150
N4BP2L1	7.24926e-13	-0.420453	0.211	0.297	2.15535e-08
PLCL2	2.23187e-13	-0.420589	0.238	0.329	6.63579e-09
AC021231.1	4.28678e-15	-0.420622	0.292	0.393	1.27454e-10
ZFAT	1.64984e-11	-0.420967	0.212	0.291	4.90529e-07
SHISA9	7.24203e-14	-0.422214	0.25	0.345	2.1532e-09
EDA	1.61977e-11	-0.422391	0.211	0.29	4.81589e-07
ARRDC3	8.42442e-18	-0.423006	0.332	0.447	2.50475e-13
NRK	6.77292e-28	-0.423886	0.471	0.626	2.01372e-23
BAALC-AS1	5.7077e-11	-0.42499	0.192	0.268	1.69701e-06
ARHGAP6	1.44664e-183	-0.425549	0.876	0.976	4.30116e-179
GDAP1	3.3389e-14	-0.425897	0.252	0.348	9.92722e-10
C1QTNF3-AMACR	5.09681e-23	-0.426356	0.395	0.533	1.51538e-18
SHROOM3	2.22113e-35	-0.427381	0.554	0.721	6.60386e-31
BLNK	6.5378e-21	-0.430251	0.372	0.502	1.94382e-16
AGPAT4	1.47617e-19	-0.431311	0.356	0.477	4.38896e-15
ZNF608	2.77652e-19	-0.431351	0.336	0.46	8.25516e-15
ZNF680	1.62589e-13	-0.431913	0.25	0.341	4.83409e-09
AC138305.1	2.28363e-39	-0.432515	0.573	0.727	6.78968e-35
LRP1B	3.92138e-32	-0.437312	0.482	0.67	1.1659e-27
RIMKLB	1.06461e-13	-0.437373	0.167	0.252	3.16529e-09
NFIB	2.33007e-48	-0.442953	0.618	0.778	6.92776e-44
GPR39	1.35861e-16	-0.444057	0.274	0.381	4.03942e-12
U91319.1	4.31972e-15	-0.444975	0.225	0.323	1.28434e-10
LCLAT1	3.23599e-19	-0.44531	0.333	0.453	9.62125e-15
FRMD4A	4.88202e-37	-0.445677	0.527	0.704	1.45152e-32
TARBP1	9.99388e-15	-0.446039	0.213	0.307	2.97138e-10
IGFBP7	1.7945e-41	-0.446484	0.601	0.747	5.33541e-37
MALRD1	4.3332e-21	-0.449483	0.362	0.485	1.28835e-16
PRICKLE2	3.66655e-37	-0.449601	0.576	0.72	1.09014e-32
MKRN1	2.05978e-15	-0.450877	0.232	0.331	6.12415e-11
TRHDE	7.73148e-36	-0.451011	0.5	0.684	2.29872e-31
EPHA4	8.39788e-18	-0.455983	0.291	0.405	2.49686e-13
SLC12A8	8.31989e-14	-0.458608	0.192	0.281	2.47367e-09
FRAS1	4.47284e-62	-0.460334	0.67	0.834	1.32987e-57
TPD52	1.80644e-23	-0.460337	0.377	0.509	5.37089e-19
FREM2	6.79334e-22	-0.463693	0.34	0.468	2.0198e-17
PTK7	3.45546e-17	-0.465542	0.23	0.336	1.02738e-12
SLC44A1	1.18732e-15	-0.466856	0.254	0.351	3.53013e-11
AGBL4	6.37016e-46	-0.467333	0.573	0.754	1.89398e-41
TRAK1	1.19932e-32	-0.470903	0.431	0.602	3.56582e-28
MTSS1	7.97724e-38	-0.4736	0.495	0.668	2.37179e-33
SPRED1	1.45877e-15	-0.474475	0.219	0.315	4.33722e-11
PRKD1	7.27308e-151	-0.475623	0.832	0.949	2.16243e-146
AC002070.1	2.41769e-15	-0.477767	0.206	0.301	7.18827e-11
UBE2E2	8.86919e-32	-0.479862	0.437	0.598	2.63699e-27
LIPA	7.69842e-24	-0.481023	0.353	0.486	2.28889e-19
BACH2	1.60629e-13	-0.4821	0.19	0.273	4.77583e-09
SHROOM4	8.46435e-16	-0.482214	0.243	0.341	2.51662e-11
DOCK3	1.40245e-17	-0.4833	0.246	0.354	4.16975e-13
LINC02241	1.01365e-12	-0.48725	0.173	0.252	3.0138e-08
PLS3	1.95771e-24	-0.488952	0.318	0.456	5.82065e-20
RALYL	2.29254e-39	-0.491774	0.482	0.671	6.81617e-35
AC090709.1	2.15077e-11	-0.494544	0.194	0.265	6.39467e-07
PCDH9	2.6529e-73	-0.495486	0.648	0.855	7.8876e-69
HS6ST2	4.98848e-53	-0.497436	0.58	0.758	1.48317e-48
LIN52	4.86964e-19	-0.500946	0.24	0.351	1.44784e-14
KCNN3	1.34967e-25	-0.504732	0.331	0.475	4.01283e-21
CD58	1.72235e-15	-0.507222	0.198	0.29	5.12088e-11
ATXN1	6.70536e-94	-0.510787	0.689	0.87	1.99364e-89
EFR3A	3.31416e-27	-0.511758	0.326	0.472	9.85367e-23
FTO	3.88405e-55	-0.515435	0.548	0.745	1.15481e-50
RPS6KA5	1.37325e-13	-0.519117	0.2	0.283	4.08294e-09
AL158071.4	4.32598e-23	-0.520806	0.289	0.416	1.2862e-18
TBC1D9	8.68682e-24	-0.524307	0.31	0.439	2.58277e-19
CBLB	5.23542e-46	-0.526523	0.494	0.669	1.55659e-41
SLC47A1	7.88554e-16	-0.530012	0.167	0.255	2.34453e-11
CPM	2.769e-79	-0.531837	0.632	0.834	8.23278e-75
SORBS1	2.5279e-29	-0.532523	0.336	0.488	7.51595e-25
PXDNL	5.30984e-26	-0.53316	0.32	0.453	1.57872e-21
SGSM1	5.51618e-21	-0.533236	0.192	0.305	1.64007e-16
APBB2	4.8706e-98	-0.533521	0.677	0.874	1.44813e-93
DOCK4	1.38494e-42	-0.533857	0.474	0.642	4.1177e-38
THEM4	6.77325e-17	-0.542989	0.239	0.336	2.01382e-12
SLC25A33	1.59415e-42	-0.543245	0.447	0.634	4.73973e-38
FAM107B	8.63891e-41	-0.547455	0.42	0.609	2.56852e-36
ICA1	3.48285e-38	-0.549237	0.36	0.549	1.03552e-33
P4HA1	2.82447e-17	-0.551175	0.253	0.352	8.39771e-13
MIR503HG	9.76948e-15	-0.557252	0.17	0.253	2.90466e-10
DUSP9	7.86746e-22	-0.565808	0.207	0.322	2.33915e-17
PLEKHG1	3.04068e-32	-0.565996	0.307	0.465	9.04054e-28
SLC39A10	6.49278e-22	-0.570392	0.233	0.348	1.93043e-17
PFKFB2	1.14475e-21	-0.573091	0.224	0.338	3.40358e-17
CECR2	2.02274e-40	-0.580062	0.333	0.527	6.01402e-36
CTNNAL1	3.3684e-21	-0.580916	0.214	0.324	1.00149e-16
CSGALNACT1	1.11151e-29	-0.584079	0.246	0.393	3.30474e-25
EPB41L4B	4.63542e-18	-0.584981	0.181	0.277	1.3782e-13
ZNF385B	2.02586e-46	-0.600169	0.406	0.598	6.02329e-42
ADAMTS9-AS1	7.95947e-72	-0.602726	0.534	0.739	2.36651e-67
FGF13	1.70856e-30	-0.607526	0.267	0.416	5.07988e-26
AC083843.3	2.4475e-21	-0.612258	0.182	0.289	7.2769e-17
HSD11B2	1.21132e-28	-0.620282	0.228	0.364	3.60149e-24
ERVMER61-1	6.65043e-21	-0.63102	0.204	0.31	1.97731e-16
C5AR1	1.66843e-24	-0.631171	0.181	0.298	4.96058e-20
HHAT	3.56299e-27	-0.632544	0.195	0.323	1.05935e-22
AEBP2	2.81781e-91	-0.638271	0.567	0.783	8.37792e-87
PDE7A	1.08666e-40	-0.641242	0.328	0.502	3.23085e-36
OSBPL10	1.8599e-77	-0.652799	0.491	0.72	5.52986e-73
AC012593.1	1.87752e-27	-0.654645	0.266	0.392	5.58225e-23
NPR3	1.80178e-22	-0.656145	0.149	0.252	5.35707e-18
MEF2C	5.39941e-32	-0.664065	0.233	0.377	1.60535e-27
FXYD6-FXYD2	2.91178e-23	-0.669222	0.147	0.252	8.65732e-19
GNG7	5.35536e-70	-0.669999	0.481	0.694	1.59225e-65
MAML3	7.39783e-45	-0.672753	0.356	0.533	2.19952e-40
USP13	2.43055e-32	-0.680671	0.231	0.375	7.22651e-28
MAPK4	1.00236e-23	-0.681796	0.167	0.277	2.98021e-19
MYLK	3.77553e-53	-0.681911	0.37	0.567	1.12254e-48
TSC22D2	1.05329e-71	-0.694079	0.453	0.672	3.13164e-67
ENOX1	4.82342e-60	-0.700645	0.412	0.617	1.4341e-55
PRKCA	4.47008e-75	-0.706363	0.433	0.675	1.32904e-70
MCC	1.07717e-24	-0.710539	0.177	0.289	3.20265e-20
PHF21B	6.44191e-47	-0.712355	0.317	0.496	1.91531e-42
PDE8A	2.58753e-114	-0.716342	0.553	0.797	7.69326e-110
FREM1	5.0248e-101	-0.719879	0.497	0.766	1.49397e-96
RAP2C	1.32449e-27	-0.720981	0.188	0.309	3.93798e-23
MERTK	2.03575e-54	-0.721056	0.347	0.543	6.05268e-50
HMCN1	1.3901e-31	-0.722795	0.262	0.398	4.13305e-27
RNF144B	9.1989e-41	-0.72484	0.264	0.428	2.73502e-36
SCML1	7.72252e-26	-0.746453	0.155	0.265	2.29606e-21
PLA2G12A	4.54149e-25	-0.747275	0.148	0.255	1.35028e-20
SFRP1	5.80732e-39	-0.760297	0.25	0.405	1.72663e-34
INPP4B	1.3654e-105	-0.786343	0.48	0.743	4.05961e-101
GLDC	2.98728e-32	-0.791938	0.137	0.259	8.88177e-28
NR2F1-AS1	1.59722e-42	-0.818023	0.184	0.342	4.74884e-38
NPNT	1.10051e-31	-0.818944	0.151	0.274	3.27204e-27
WDFY2	1.00643e-178	-0.822656	0.592	0.851	2.99232e-174
AC068631.1	4.04305e-94	-0.841708	0.399	0.653	1.20208e-89
RIMBP2	1.82566e-49	-0.843269	0.239	0.415	5.42805e-45
CDHR3	1.597e-33	-0.846564	0.153	0.278	4.74819e-29
HLF	8.14768e-35	-0.855974	0.157	0.288	2.42247e-30
NRG1	8.70433e-45	-0.863214	0.199	0.36	2.58797e-40
GPC6	2.6818e-68	-0.883468	0.32	0.524	7.97352e-64
GAD1	9.54522e-49	-0.890288	0.203	0.374	2.83799e-44
ADAMTS16	1.73407e-75	-0.925525	0.283	0.511	5.15573e-71
PDZRN3	3.63773e-77	-0.930081	0.312	0.532	1.08157e-72
TENM4	7.96509e-137	-0.940608	0.416	0.723	2.36818e-132
CHP1	7.48897e-51	-0.942886	0.216	0.387	2.22662e-46
NAV2	2.2473e-157	-0.961981	0.506	0.788	6.68166e-153
STOX1	2.93988e-42	-0.976452	0.135	0.273	8.74084e-38
SHISA6	8.9097e-52	-0.977051	0.177	0.345	2.64903e-47
FAM155A	7.40362e-46	-0.997816	0.185	0.337	2.20124e-41
FTCDNL1	5.23558e-43	-1.0475	0.123	0.257	1.55664e-38
FGF14	8.53669e-180	-1.08668	0.454	0.745	2.53813e-175
CACNB4	3.29896e-94	-1.0924	0.262	0.507	9.80845e-90
ZNF385D	4.68344e-130	-1.10761	0.306	0.609	1.39248e-125
SLC4A4	3.89839e-63	-1.12875	0.147	0.323	1.15907e-58
SAMD5	1.4843e-60	-1.1521	0.141	0.31	4.41311e-56
NCKAP5	6.53903e-121	-1.17609	0.271	0.553	1.94418e-116
HDAC9	3.68699e-96	-1.19508	0.204	0.444	1.09622e-91
MSR1	1.00849e-69	-1.20067	0.16	0.347	2.99844e-65
STK32A	2.90653e-94	-1.20866	0.201	0.435	8.64171e-90
GHR	5.92588e-125	-1.28883	0.217	0.498	1.76188e-120
WNK1	0	-1.29195	0.52	0.89	0
MARK1	5.99848e-82	-1.30801	0.128	0.323	1.78347e-77
TRABD2B	7.11746e-199	-1.33345	0.266	0.661	2.11616e-194
AP000282.1	5.65446e-94	-1.44708	0.131	0.338	1.68118e-89
GABARAPL1	4.50791e-168	-1.48839	0.208	0.53	1.34029e-163
COL8A1	1.61336e-114	-1.79515	0.112	0.328	4.79685e-110
NPY1R	2.40673e-118	-1.82638	0.091	0.3	7.15568e-114
KLRD1	1.79075e-153	-1.94415	0.092	0.341	5.32425e-149
LRMDA	0	-2.07387	0.255	0.814	0
JAG1	8.86944e-248	-2.07462	0.126	0.48	2.63706e-243
LINGO2	7.89658e-111	-2.12291	0.072	0.257	2.34781e-106
CLDN16	0	-2.32227	0.167	0.656	0
AL050403.2	1.08594e-203	-2.34345	0.067	0.335	3.22873e-199
KCNJ10	3.42537e-265	-2.64362	0.054	0.354	1.01843e-260
DACH1	0	-2.76056	0.154	0.776	0
TMEM52B	0	-3.39767	0.068	0.65	0
TMEM207	0	-4.48241	0.024	0.472	0
