# Supplementary material for: Distinct cell types along thick ascending limb express pathways for monovalent and divalent cation transport
Source: JCI Insight. 2025 Jun 5;10(13):e190992. doi: 10.1172/jci.insight.190992 (PMC12306624; doi:10.1172/jci.insight.190992)
Supplement: Supporting data values [file jciinsight-10-190992-s095.xlsx]

## Sheet: Figure 1
	Figure 1 D.Numerical evaluation of ROMK-negative cells across the zones-male rat
Animal	ISOM	OSOM	CTX
1	44.4444	41.9016	27.5362
2	41.3793	37.2549	29.0323
3	42.1875	38.061	25.9459
4	44	36	27.5862
5	58.8235	35	30.3077
average %	46.167	37.6435	28.0817
	Figure 1 G.Numerical evaluation of Kir4.1-negative cells across the zones
Animal	ISOM	OSOM	CTX
1	31	34.2	51.2
2	33.2	38.5	49.2
3	35.4	35.6	39
4	31.2	33.8	54.02
average %	32.7	35.525	48.355

## Sheet: Supplemental Figure 1
	Suppl. Figure 1B. Numerical evaluation of ROMK-negative cells across the zones-male mouse
Animal	ISOM	OSOM	CTX
1	42.2	35.08	21.01
2	50	39.5	21.5
3	59.3	43.3	25
4	53.4	44.4	24.9
average %	51.225	40.57	23.1025
	Suppl. Figure 1C. Numerical evaluation of ROMK-negative cells across the zones-female mouse
Animal	ISOM	OSOM	CTX
1	55	41	34
2	60	44	28
3	53	41	28
average %	56	42	30
	Suppl. Figure 1D. Numerical evaluation of ROMK-negative cells across the zones-female rat
Animal	ISOM	OSOM	CTX
1	53	42	27
2	54	40	31
3	56	36	24
average %	54.3333	39.3333	27.3333
